# Supplementary material for: Transcriptomic Analysis of Spleen Revealed Mechanism of Dexamethasone-Induced Immune Suppression in Chicks
Source: Genes (Basel). 2020 May 6;11(5):513. doi: 10.3390/genes11050513 (PMC7288455; doi:10.3390/genes11050513)
Supplement: Supplementary file 1 [file genes-11-00513-s001.zip]

Archive with 12 entries (11 files):
- Supplementary Files/
- Supplementary Files/Additional File 10 Figure. S3.tif
- Supplementary Files/Additional File 11 Figure. S4.tif
- Supplementary Files/Additional File 1Table S1.xlsx
- Supplementary Files/Additional File 2 Figure. S1.tif
- Supplementary Files/Additional File 3 Table S2.xlsx
- Supplementary Files/Additional File 4 Table S3.xlsx
- Supplementary Files/Additional File 5 Table S4.xlsx
- Supplementary Files/Additional File 6 Table S5.xlsx
- Supplementary Files/Additional File 7 Table S6.xlsx
- Supplementary Files/Additional File 8 Table S7.xlsx
- Supplementary Files/Additional File 9 Figure. S2.tif
