# Supplementary material for: Transcriptomic Analysis of Spleen Revealed Mechanism of Dexamethasone-Induced Immune Suppression in Chicks
Source: Genes (Basel). 2020 May 6;11(5):513. doi: 10.3390/genes11050513 (PMC7288455; doi:10.3390/genes11050513)
Supplement: Supplementary file 1 [file genes-11-00513-s001.zip › Supplementary Files/Additional File 1Table S1.xlsx]

## Sheet: Sheet1
Table S1. Effects of Dexamethasone treatment on serum biochemical and immune indexes in chicks(n=9)
Group name	B_S	D_S
Corticosterone (nmol/L)	25.66±1.52	30.43±1.65*
Glucose (mmol/L)	15.39±0.95	18.42±0.36*
Total protein(g/L)	36.97±1.04	47.37±3.52*
TNF-α(ng/L)	17.86±2.71	23.91±1.35*
IL-1β(ng/L)	138.81±12.57	169.71±8.03*
IL-6(ng/L)	32.16±6.73	39.95±3.13*
CD3+（U/ml)	17.33±0.75	13.87±0.82*
CD4+(U/ml)	5.68±0.69	3.21±0.31*
Thymus index	0.38±0.168	0.29± 0.089*
Data were shown as the mean ± SE. * indicated significant differences between the D_S and B_S groups (P < 0.05).
