# Supplementary material for: Transcriptomic Analysis of Spleen Revealed Mechanism of Dexamethasone-Induced Immune Suppression in Chicks
Source: Genes (Basel). 2020 May 6;11(5):513. doi: 10.3390/genes11050513 (PMC7288455; doi:10.3390/genes11050513)
Supplement: Supplementary file 1 [file genes-11-00513-s001.zip › Supplementary Files/Additional File 3 Table S2.xlsx]

## Sheet: Sheet1
Table S2. List of the genes and primers used for qRT-PCR validation
Gene	Gene ID	Sequences(5’-3’)(forward/reverse）	Amplicon sizes(bp)	GenBank accession number
CXCL13L	ENSGALG00000010338	GCCAAGACCACAACTGCCTT/CAGCTTTCTTCTTCAGCTTCGG	190	NM_001348656.1
IL8L1	ENSGALG00000011668	CCGATGCCAGTGCATAGAGA/GGTGTCTGCCTTGTCCAGAA	199	NM_205018.1
MX1	ENSGALG00000016142	TGTGGGGTTGATCAAAGCGT/ATGTCCGAAACTCTCTGCGG	116	NM_204609.1
AVD	ENSGALG00000023622	AGCCGTAACAGCCACATCAA/TTGACGGTGAAGCCAAAGGT	102	NM_205320.1
MAP1LC3C	ENSGALG00000010741	GGCCAAGTTCCCCACAAAGA/CAGTCAGAGCCATCCTGCTT	152	XM_419549.6
UBIAD1	ENSGALG00000003358	TCCGGGCTCTGACGTGC/GCAGTCGTTCCTCTCGCC	122	NM_001030879.1
CCR9	ENSGALG00000011808	ACAGCTGCCTCAATCCCTTC/GCTGAGGGTGAGTGAGTTCC	203	XM_015281586.2
NAALAD2	ENSGALG00000019054	GAGCCAGGGATGGTTGACAAA/AGGAGCGAAGGAATAGCCTG	125	XM_004938880.3
DMB1	ENSGALG00000000162	AGCAGGCGCCTTCGTG/TCATTTAGGATGGCGGCGAG	195	NM_001312902.1
PPYR1	ENSGALG00000005923	AAACCGAAGCTTCCCCTCAC/GCAATCAGGCAGATGTTTCCC	126	XM_015288399.2
