# Supplementary material for: Transcriptomic Analysis of Spleen Revealed Mechanism of Dexamethasone-Induced Immune Suppression in Chicks
Source: Genes (Basel). 2020 May 6;11(5):513. doi: 10.3390/genes11050513 (PMC7288455; doi:10.3390/genes11050513)
Supplement: Supplementary file 1 [file genes-11-00513-s001.zip › Supplementary Files/Additional File 4 Table S3.xlsx]

## Sheet: The complete list of SDEGS
Table S3. The complete list of SDEGS
Gene_id	readcount_C_S	readcount_B_S	log2FoldChange	pval	padj	Associated Gene Name	Interpro Description
ENSGALG00000000056	1409.98	2822.17	-1.0011	1.33e-57	1.23e-55	DAPP1	Pleckstrin homology domain
ENSGALG00000000081	105.781	341.03	-1.6888	2.17e-36	8.74e-35	IL4I1	Pyridine nucleotide-disulphide oxidoreductase, NAD-binding domain||Alanine dehydrogenase/pyridine nucleotide transhydrogenase, NAD(H)-binding domain||FAD binding domain||Amine oxidase||Flavin amine oxidase||Monooxygenase, FAD-binding
ENSGALG00000000162	1040.33	74.5329	3.803	7.55e-26	1.85e-24	DMB1	MHC classes I/II-like antigen recognition protein||MHC class II, beta chain, N-terminal||Immunoglobulin-like domain||Immunoglobulin C1-set
ENSGALG00000000327	291.641	701.386	-1.266	1.88e-42	9.27e-41	FBN3	Fibrillin/Microneme protein4||TB domain||EGF-like calcium-binding domain||Epidermal growth factor-like domain
ENSGALG00000000516	127.146	262.716	-1.047	4.02e-14	4.52e-13	FANCA	Fanconi anaemia group A protein
ENSGALG00000000558	135.269	59.7696	1.1784	2.03e-09	1.49e-08	SLC1A6	Sodium:dicarboxylate symporter
ENSGALG00000000690	136.649	49.5403	1.4638	6.44e-13	6.57e-12	GDPD4	PLC-like phosphodiesterase, TIM beta/alpha-barrel domain||Glycerophosphodiester phosphodiesterase domain
ENSGALG00000000692	88.6309	42.6577	1.055	6.58e-06	3.05e-05	CDK18	Serine/threonine/dual specificity protein kinase, catalytic domain||Protein kinase-like domain||Protein kinase domain||Tyrosine-protein kinase, catalytic domain||Serine-threonine/tyrosine-protein kinase catalytic domain
ENSGALG00000000720	3719.99	8380.52	-1.1717	1.05e-48	6.78e-47	-	P-loop containing nucleoside triphosphate hydrolase||Guanylate-binding protein, C-terminal||Guanylate-binding protein, N-terminal
ENSGALG00000000871	130.884	269.35	-1.0412	0.00023279	0.00082831	MADPRT	NAD:arginine ADP-ribosyltransferase, ART
ENSGALG00000000878	273.641	551.779	-1.0118	4.97e-16	6.52e-15	KIF18B	Kinesin motor domain||P-loop containing nucleoside triphosphate hydrolase
ENSGALG00000000994	30.6155	90.5679	-1.5647	4.29e-10	3.37e-09	-	Small GTP-binding protein domain||Mitochondrial Rho-like||Small GTPase superfamily, Ras type||Small GTPase superfamily, Rab type||Ran GTPase||Small GTPase superfamily||P-loop containing nucleoside triphosphate hydrolase||Small GTPase superfamily, Rho type||Small GTPase superfamily, ARF/SAR type
ENSGALG00000001071	1732.76	5062.5	-1.5468	1.08e-45	6.3e-44	ELN	Tropoelastin
ENSGALG00000001130	200.792	472.819	-1.2356	4.66e-30	1.45e-28	WBSCR17	Ricin B lectin domain||Glycosyltransferase 2-like||Nucleotide-diphospho-sugar transferases
ENSGALG00000001234	184.799	86.7647	1.0908	6.56e-11	5.61e-10	CETP	Cholesteryl ester transfer||Bactericidal permeability-increasing protein, alpha/beta domain||Lipid-binding serum glycoprotein, C-terminal||Lipid-binding serum glycoprotein, N-terminal
ENSGALG00000001371	60.0443	27.8138	1.1102	0.00093835	0.0029477	-	P-loop containing nucleoside triphosphate hydrolase||Sulfotransferase domain
ENSGALG00000001398	978.374	2270.73	-1.2147	8.38e-13	8.45e-12	-	Zinc finger, B-box||Zinc finger, RING-type||L-Aspartase-like||Zinc finger, FYVE/PHD-type||Protein of unknown function DUF3583
ENSGALG00000001404	38.498	17.9234	1.1029	0.0023981	0.0068018	--	--
ENSGALG00000001416	543.956	230.192	1.2407	1.31e-32	4.53e-31	ADRA1B	GPCR, rhodopsin-like, 7TM||Alpha 1B adrenoceptor||G protein-coupled receptor, rhodopsin-like||Adrenoceptor family||7TM GPCR, olfactory receptor/chemoreceptor Srsx
ENSGALG00000001455	102.029	42.3535	1.2684	1.79e-08	1.18e-07	CCNJL	Cyclin, N-terminal||Cyclin-like||Cyclin, C-terminal domain
ENSGALG00000001478	648.711	1429.34	-1.1397	1.44e-32	4.93e-31	-	Zinc finger, RING-type||L-Aspartase-like||Protein of unknown function DUF3583||Zinc finger, B-box||Ribonuclease H-like domain
ENSGALG00000001480	129.538	57.6635	1.1676	4.04e-09	2.85e-08	FAM212B	-
ENSGALG00000001558	1866	4776.82	-1.3561	1.6e-29	4.81e-28	MOV10	P-loop containing nucleoside triphosphate hydrolase
ENSGALG00000001605	722.722	1474.13	-1.0284	9e-19	1.44e-17	PPM1J	Protein phosphatase 2C (PP2C)-like domain
ENSGALG00000001795	533.937	144.974	1.8809	1.66e-55	1.39e-53	GFRA2	Glial cell line-derived neurotrophic factor receptor alpha 2||Glial cell line-derived neurotrophic factor receptor||Glial cell line-derived neurotrophic factor receptor, alpha 1/2||GDNF/GAS1
ENSGALG00000001813	726.265	172.226	2.0762	1.98e-90	4.07e-88	-	Major facilitator superfamily||Major facilitator superfamily domain
ENSGALG00000001856	113.009	55.8468	1.0169	6.2e-07	3.35e-06	MOB3B	Mob1/phocein
ENSGALG00000001876	659.078	321.526	1.0355	1.67e-28	4.8e-27	-	Pleckstrin homology domain||Zinc finger, Btk motif||Ras GTPase-activating protein||C2 domain||Rho GTPase activation protein
ENSGALG00000001880	48.5194	101.926	-1.0709	9.68e-07	5.11e-06	AMY2A	Glycosyl hydrolase, family 13, catalytic domain||Alpha amylase||Glycosyl hydrolase, family 13, subfamily, catalytic domain||Glycoside hydrolase superfamily||Alpha-amylase, C-terminal all beta
ENSGALG00000001896	260.201	122.545	1.0863	9.27e-15	1.1e-13	NTNG1	Laminin, N-terminal||EGF-like, laminin||EGF-like domain, extracellular||Epidermal growth factor-like domain
ENSGALG00000001926	242.692	104.722	1.2126	4.91e-16	6.46e-15	HSPB1	Alpha crystallin/Heat shock protein||HSP20-like chaperone||Alpha crystallin/Hsp20 domain
ENSGALG00000001951	65.4687	132.727	-1.0196	9.62e-08	5.77e-07	-	EEIG1/EHBP1 N-terminal domain
ENSGALG00000002086	45.8034	100.638	-1.1356	2.79e-06	1.37e-05	RASL10B	Small GTPase superfamily, Ras type||Small GTPase superfamily, Rab type||Small GTPase superfamily||Mitochondrial Rho-like||Small GTP-binding protein domain||P-loop containing nucleoside triphosphate hydrolase
ENSGALG00000002103	134.336	24.9781	2.4271	2e-25	4.81e-24	TPPP3	P25-alpha
ENSGALG00000002112	2816.08	848.903	1.73	1.56e-101	3.87e-99	CSF3R	Fibronectin type III||Immunoglobulin C2-set-like, ligand-binding
ENSGALG00000002167	342.731	943.856	-1.4615	1.14e-45	6.58e-44	PATL2	Topoisomerase II-associated protein PAT1
ENSGALG00000002207	17.7587	56.2288	-1.6628	2.23e-07	1.28e-06	ATP6V1G3	Vacuolar (H+)-ATPase G subunit||F-type ATP synthase subunit B-like, membrane domain
ENSGALG00000002258	29529.7	61594.4	-1.0606	1.34e-24	3.08e-23	-	Immunoglobulin-like domain||Immunoglobulin V-set domain||Immunoglobulin V-set, subgroup
ENSGALG00000002282	112.08	53.8902	1.0564	3.72e-07	2.06e-06	TMEM200A	Protein of unknown function DUF2371, TMEM200
ENSGALG00000002283	389.832	188.23	1.0504	3.26e-19	5.35e-18	MAPKAPK3	Serine/threonine/dual specificity protein kinase, catalytic domain||Tyrosine-protein kinase, catalytic domain||Serine-threonine/tyrosine-protein kinase catalytic domain||Lipopolysaccharide kinase||Protein kinase-like domain||Protein kinase domain
ENSGALG00000002294	602.162	287.264	1.0678	2.07e-28	5.87e-27	SEMA6A	Sema domain||Plexin-like fold||Plexin
ENSGALG00000002431	9180.59	3441.05	1.4157	2.77e-209	3.06e-206	-	Sushi/SCR/CCP domain
ENSGALG00000002452	955.326	322.928	1.5648	3.15e-74	4.35e-72	AQP3	Aquaporin 3||Aquaporin-like||Major intrinsic protein
ENSGALG00000002513	120.311	281.488	-1.2263	6.07e-19	9.84e-18	SLC23A1	Xanthine/uracil/vitamin C permease
ENSGALG00000002517	131.152	63.9671	1.0358	1.64e-07	9.54e-07	ZMYM6NB	Uncharacterised protein family YphA
ENSGALG00000002556	68.9559	29.8893	1.206	6.79e-06	3.15e-05	NGF	Nerve growth factor, beta subunit||Nerve growth factor-like||Cystine-knot cytokine||Nerve growth factor-related
ENSGALG00000002614	204.681	418.089	-1.0304	2.69e-13	2.84e-12	-	MHC class I alpha chain||MHC classes I/II-like antigen recognition protein||MHC class I alpha chain, alpha1 alpha2 domains||Immunoglobulin-like domain||Immunoglobulin C1-set
ENSGALG00000002893	176.175	49.6987	1.8257	5.34e-22	1.05e-20	STC2	Stanniocalcin
ENSGALG00000002963	138.795	51.4821	1.4308	2.72e-08	1.75e-07	PID1	PTB/PI domain
ENSGALG00000003028	567.976	264.249	1.1039	1.28e-28	3.71e-27	ADAMTS13	Peptidase M12B, ADAM-TS||Thrombospondin, type 1 repeat||CUB domain||Peptidase M12B, ADAM/reprolysin||ADAM-TS Spacer 1
ENSGALG00000003123	184.929	374.684	-1.0187	7.51e-18	1.12e-16	CNTNAP1	Concanavalin A-like lectin/glucanase domain||Laminin G domain||Coagulation factor 5/8 C-terminal type domain||Galactose-binding domain-like||Fibrinogen, alpha/beta/gamma chain, C-terminal globular domain||Neurexin/syndecan/glycophorin C||Epidermal growth factor-like domain
ENSGALG00000003193	30.912	66.3569	-1.1021	7.6e-05	0.000295	CRABP-I	Cytosolic fatty-acid binding||Lipocalin/cytosolic fatty-acid binding domain||Calycin-like
ENSGALG00000003358	1443.59	5902.63	-2.0317	0	0	UBIAD1	UbiA prenyltransferase family
ENSGALG00000003401	96.6683	46.0563	1.0696	2.27e-06	1.13e-05	FBXL22	Leucine-rich repeat, cysteine-containing subtype||F-box domain
ENSGALG00000003433	1758.69	872.553	1.0112	4.96e-55	4.02e-53	-	Renal dipeptidase family
ENSGALG00000003472	246.648	96.1877	1.3585	2.94e-19	4.85e-18	VWC2L	von Willebrand factor, type C
ENSGALG00000003550	713.301	348.677	1.0326	2.26e-30	7.1e-29	ARHGAP40	Rho GTPase-activating protein domain||Rho GTPase activation protein
ENSGALG00000003577	492.924	1023.99	-1.0548	2.04e-16	2.76e-15	RNF19B	Zinc finger, C6HC-type||Zinc finger, RING-type
ENSGALG00000003584	2276.08	4835.79	-1.0872	2.11e-106	5.82e-104	KPNA2	Armadillo||Armadillo-type fold||Importin-alpha, importin-beta-binding domain
ENSGALG00000003651	764.833	1562.34	-1.0305	1.47e-12	1.46e-11	NT5C3B	HAD-like domain||Pyrimidine 5'-nucleotidase, eukaryotic
ENSGALG00000003678	507.74	224.529	1.1772	2.53e-28	7.11e-27	GLUL	Glutamine synthetase, catalytic domain||Glutamine synthetase, beta-Grasp
ENSGALG00000003699	163.612	328.139	-1.004	1.04e-15	1.32e-14	EBF1	Immunoglobulin E-set||IPT domain||Myc-type, basic helix-loop-helix (bHLH) domain
ENSGALG00000003716	305.946	82.5139	1.8906	1.95e-37	8.27e-36	GDNF	Cystine-knot cytokine||Transforming growth factor-beta, C-terminal
ENSGALG00000003747	2034.48	862.735	1.2377	3.2e-85	5.55e-83	OSMR	Fibronectin type III
ENSGALG00000003803	1229.01	451.988	1.4431	2.33e-78	3.5e-76	DAB2	PTB/PI domain
ENSGALG00000003816	104.744	42.8926	1.2881	1.17e-08	7.85e-08	NT5C1A	5-nucleotidase
ENSGALG00000003856	253.042	754.581	-1.5763	5.46e-64	6.03e-62	-	t-SNARE||Keratin, type I||Target SNARE coiled-coil domain||Intermediate filament protein
ENSGALG00000003876	1970.09	963.1	1.0325	6.61e-62	6.7e-60	TIMD4	Immunoglobulin V-set domain||Immunoglobulin-like domain||Immunoglobulin subtype
ENSGALG00000003885	36.5961	16.6594	1.1354	0.0021202	0.0060905	-	PDZ domain
ENSGALG00000004146	21.5469	54.344	-1.3346	1.93e-05	8.3e-05	RIMS4	C2 domain
ENSGALG00000004250	189.367	466.767	-1.3015	1.48e-19	2.5e-18	B4GALNT4	PA14||Chondroitin N-acetylgalactosaminyltransferase||Nucleotide-diphospho-sugar transferases
ENSGALG00000004336	1221.93	2551.96	-1.0624	7.11e-17	9.86e-16	INPPL1	Endonuclease/exonuclease/phosphatase||Inositol polyphosphate-related phosphatase||SH2 domain
ENSGALG00000004345	2852.67	1228.11	1.2159	1.34e-101	3.39e-99	OIT3	EGF-like calcium-binding domain||Epidermal growth factor-like domain||Zona pellucida domain
ENSGALG00000004521	6606.66	2752.33	1.2633	1.03e-155	5.94e-153	GPX3	Glutathione peroxidase||Thioredoxin-like fold
ENSGALG00000004560	124.102	61.7883	1.0061	2.45e-07	1.4e-06	MYOZ3	Myozenin
ENSGALG00000004617	513.07	236.742	1.1158	1.56e-26	4.07e-25	-	Immunoglobulin C1-set||Immunoglobulin-like domain||MHC classes I/II-like antigen recognition protein||MHC class I alpha chain, alpha1 alpha2 domains||MHC class I alpha chain
ENSGALG00000004622	131.191	60.2868	1.1217	0.0095483	0.023223	C17H9ORF114	Alpha/beta knot methyltransferases||Putative RNA methyltransferase||Nucleic acid-binding, OB-fold
ENSGALG00000004724	200.33	61.5049	1.7036	2.05e-22	4.06e-21	-	Small GTPase superfamily, ARF type||Small GTP-binding protein domain||Mitochondrial Rho-like||Small GTPase superfamily, Rab type||Ran GTPase||Small GTPase superfamily, Ras type||P-loop containing nucleoside triphosphate hydrolase||Small GTPase superfamily||Small GTPase superfamily, ARF/SAR type||Gtr1/RagA G protein||Small GTPase superfamily, Rho type
ENSGALG00000004747	30.3154	68.9936	-1.1864	1.33e-05	5.86e-05	-	Saposin B||Saposin-like||Saposin-like type B, 1||Saposin type A||Saposin-like type B, 2
ENSGALG00000004859	4580.3	11405.6	-1.3162	4.84e-196	4.52e-193	ZNFX1	P-loop containing nucleoside triphosphate hydrolase
ENSGALG00000004897	269.282	563.163	-1.0644	3.51e-27	9.45e-26	GTSE1	-
ENSGALG00000004990	549.316	259.015	1.0846	8.46e-24	1.85e-22	C10orf11	-
ENSGALG00000005011	356.524	726.492	-1.0269	4.5e-31	1.46e-29	SHC4	Phosphotyrosine interaction domain, Shc-like||PTB/PI domain||SH2 domain
ENSGALG00000005256	97.592	198.828	-1.0267	7.85e-11	6.62e-10	EPHA4	Insulin-like growth factor binding protein, N-terminal||Protein kinase domain||Tyrosine-protein kinase ephrin type A/B receptor-like||Galactose-binding domain-like||Sterile alpha motif/pointed domain||Serine-threonine/tyrosine-protein kinase catalytic domain||Sterile alpha motif, type 2||Tyrosine-protein kinase, catalytic domain||Protein kinase-like domain||Fibronectin type III||Sterile alpha mot…
ENSGALG00000005310	213.799	87.1679	1.2944	5.89e-16	7.67e-15	CLSTN2	Cadherin-like||Cadherin||Concanavalin A-like lectin/glucanase domain
ENSGALG00000005352	605.402	247.397	1.2911	1.17e-38	5.18e-37	GATA5	Zinc finger, GATA-type||GATA-type transcription activator, N-terminal||Transcription factor GATA-4/5/6
ENSGALG00000005360	771.093	327.534	1.2353	3.72e-43	1.9e-41	CA4	Alpha carbonic anhydrase
ENSGALG00000005389	97.8754	38.481	1.3468	1.28e-08	8.56e-08	--	--
ENSGALG00000005842	421.32	128.353	1.7148	7.28e-44	3.91e-42	GDPD2	PLC-like phosphodiesterase, TIM beta/alpha-barrel domain||Glycerophosphodiester phosphodiesterase domain
ENSGALG00000005895	363.478	167.181	1.1205	4.63e-20	8.08e-19	-	Protein of unknown function DUF1346
ENSGALG00000005919	1185.47	6264.81	-2.4018	5.14e-74	7.02e-72	-	Immunoglobulin V-set, subgroup||Immunoglobulin||Immunoglobulin V-set domain||Immunoglobulin subtype||Immunoglobulin-like domain
ENSGALG00000005923	153.247	30.9219	2.3092	2.13e-26	5.54e-25	PPYR1	G protein-coupled receptor, rhodopsin-like||GPCR, rhodopsin-like, 7TM||Neuropeptide Y receptor family||Neuropeptide Y4 receptor||7TM GPCR, olfactory receptor/chemoreceptor Srsx
ENSGALG00000005937	694.61	1591.34	-1.196	2.93e-14	3.34e-13	-	Immunoglobulin V-set domain||Immunoglobulin||Immunoglobulin V-set, subgroup||Immunoglobulin-like domain||Immunoglobulin subtype
ENSGALG00000005941	444.289	1385.33	-1.6407	5.29e-18	8e-17	-	Immunoglobulin V-set domain||Immunoglobulin V-set, subgroup||Immunoglobulin subtype||Immunoglobulin-like domain
ENSGALG00000006038	4207.6	1972.79	1.0928	9.76e-100	2.28e-97	TGFBR3	Zona pellucida domain
ENSGALG00000006045	349.571	157.374	1.1514	2.95e-20	5.24e-19	SH3GL3	BAR domain-containing family||BAR domain||SH3 domain
ENSGALG00000006110	656.954	1339.48	-1.0278	2.63e-48	1.66e-46	PLK1	Serine/threonine/dual specificity protein kinase, catalytic domain||POLO box duplicated domain||Protein kinase-like domain||Protein kinase domain||Serine-threonine/tyrosine-protein kinase catalytic domain||Tyrosine-protein kinase, catalytic domain
ENSGALG00000006138	1767.4	4493.26	-1.3461	1.21e-150	6.39e-148	HELZ2	P-loop containing nucleoside triphosphate hydrolase||Zinc finger, CCCH-type
ENSGALG00000006352	364.183	154.398	1.238	1.62e-23	3.46e-22	CH25H	Fatty acid hydroxylase
ENSGALG00000006378	4854.47	10178.8	-1.0682	2.12e-129	9.89e-127	LIPA	Partial AB-hydrolase lipase domain||Alpha/Beta hydrolase fold||Alpha/beta hydrolase fold-1
ENSGALG00000006384	5593.86	22789	-2.0264	1.87e-272	3.79e-269	-	Tetratricopeptide repeat||Tetratricopeptide repeat-containing domain
ENSGALG00000006449	315.801	116.368	1.4403	7.44e-26	1.83e-24	GRIP2	PDZ domain
ENSGALG00000006670	191.428	85.454	1.1636	1.01e-12	1.01e-11	PPP1R3C	Protein phosphatase 1, glycogen targeting subunit, Metazoa||Putative phosphatase regulatory subunit
ENSGALG00000006751	60.4452	143.816	-1.2505	1.02e-10	8.51e-10	THY1	Immunoglobulin-like domain||Immunoglobulin||Immunoglobulin V-set, subgroup||Immunoglobulin V-set domain
ENSGALG00000006809	1009.22	2108.41	-1.0629	6.04e-68	7.27e-66	chOBF-1	POU, class 2, associating factor 1
ENSGALG00000006864	558.062	196.75	1.5041	6.01e-45	3.38e-43	COL24A1	Collagen triple helix repeat||Laminin G domain||Concanavalin A-like lectin/glucanase domain||Fibrillar collagen, C-terminal
ENSGALG00000006877	459.858	201.841	1.188	1.13e-26	2.98e-25	KLHL4	BTB/POZ-like||Kelch repeat type 2||BTB/Kelch-associated||BTB/POZ fold||BTB/POZ||Kelch repeat type 1
ENSGALG00000006988	11517.3	25828.1	-1.1651	3.7e-178	2.5e-175	RNF213	AAA+ ATPase domain||P-loop containing nucleoside triphosphate hydrolase||Zinc finger, RING-type||ATPase, AAA-type, core
ENSGALG00000006992	571.989	152.324	1.9088	3.24e-47	1.96e-45	MMP9	Fibronectin, type II, collagen-binding||Peptidoglycan binding-like||Kringle-like fold||Hemopexin-like repeats||Peptidase M10A||Hemopexin-like domain||Peptidase M10, metallopeptidase||Peptidase, metallopeptidase
ENSGALG00000007011	397.403	171.704	1.2107	3.38e-13	3.54e-12	ZBTB16	Zinc finger, C2H2||BTB/POZ||BTB/POZ fold||BTB/POZ-like||Zinc finger, C2H2-like
ENSGALG00000007070	266.309	599.198	-1.1699	2.27e-33	8.06e-32	OTOA	-
ENSGALG00000007129	511.536	177.573	1.5264	2.39e-43	1.25e-41	ALDH6	Aldehyde/histidinol dehydrogenase||Aldehyde dehydrogenase domain
ENSGALG00000007332	245.303	100.968	1.2807	9.8e-18	1.46e-16	PRICKLE2	PET domain||Zinc finger, LIM-type
ENSGALG00000007354	324.776	671.9	-1.0488	6.1e-30	1.88e-28	CIT	Serine/threonine/dual specificity protein kinase, catalytic domain||Protein kinase C-like, phorbol ester/diacylglycerol-binding domain||Citron-like||Protein kinase, C-terminal||Protein kinase-like domain||Serine-threonine/tyrosine-protein kinase catalytic domain||Tyrosine-protein kinase, catalytic domain||AGC-kinase, C-terminal||Pleckstrin homology domain||Protein kinase domain||HR1 rho-binding r…
ENSGALG00000007358	495.462	134.8	1.878	1.21e-57	1.13e-55	CILP	Immunoglobulin I-set||Immunoglobulin subtype 2||Carboxypeptidase-like, regulatory domain||Immunoglobulin-like domain||Thrombospondin, type 1 repeat||Immunoglobulin subtype
ENSGALG00000007381	1135.6	2485.54	-1.1301	1.56e-08	1.04e-07	SERPING1	Serpin domain
ENSGALG00000007383	1484.4	431.82	1.7814	1e-125	4.19e-123	HSPB8	Alpha crystallin/Hsp20 domain||HSP20-like chaperone||Alpha crystallin/Heat shock protein
ENSGALG00000007472	62.2524	26.174	1.25	1.47e-05	6.46e-05	-	Sterol-sensing domain||Patched
ENSGALG00000007651	7019.29	17058	-1.281	2.4e-201	2.43e-198	STAT1	STAT transcription factor, all-alpha||STAT transcription factor, DNA-binding||SH2 domain||STAT transcription factor, protein interaction||STAT transcription factor, coiled coil||p53-like transcription factor, DNA-binding
ENSGALG00000007675	496.538	1081.42	-1.123	6.08e-43	3.05e-41	CXCR5	GPCR, rhodopsin-like, 7TM||CXC chemokine receptor 5||G protein-coupled receptor, rhodopsin-like||Chemokine receptor family||7TM GPCR, olfactory receptor/chemoreceptor Srsx||CXC chemokine receptor 4
ENSGALG00000007753	614.569	1308.21	-1.09	8.66e-53	6.38e-51	Gga.18956	DNA polymerase beta-like, N-terminal domain||BRCT domain
ENSGALG00000007796	475.366	234.782	1.0177	9.57e-22	1.84e-20	BCAS1	-
ENSGALG00000007866	1230.61	2681.07	-1.1234	1.32e-86	2.35e-84	BCL11A	Zinc finger, C2H2||Zinc finger, C2H2-like
ENSGALG00000007943	239.007	104.102	1.1991	2.84e-15	3.55e-14	lasp-2	Nebulin repeat||Zinc finger, LIM-type||SH3 domain||Variant SH3 domain
ENSGALG00000007979	93.1934	242.66	-1.3806	6.12e-20	1.06e-18	CALML4	EF-hand domain
ENSGALG00000008006	524.841	261.326	1.006	7.66e-23	1.56e-21	CAPN6	Peptidase C2, calpain, catalytic domain||C2 domain||Peptidase C2, calpain, domain III||Peptidase C2, calpain family||Peptidase C2, calpain, large subunit, domain III
ENSGALG00000008037	56.0597	23.2205	1.2716	2.85e-05	0.00011928	HORMAD2	DNA-binding HORMA
ENSGALG00000008150	188.433	430.992	-1.1936	5.94e-20	1.03e-18	RASAL1	C2 domain
ENSGALG00000008439	1480.15	719.553	1.0406	3.74e-52	2.69e-50	CD36	CD36 antigen||Adhesion molecule CD36
ENSGALG00000008509	729.116	253.289	1.5254	1.31e-57	1.22e-55	SEMA3E	Plexin-like fold||Sema domain
ENSGALG00000008593	679.286	335.651	1.0171	2.07e-28	5.87e-27	ATP1B4	Sodium/potassium-transporting ATPase subunit beta
ENSGALG00000008660	820.164	1706.61	-1.0571	5.68e-60	5.43e-58	CST7	Proteinase inhibitor I25, cystatin
ENSGALG00000008735	206.28	95.8106	1.1063	2.68e-12	2.57e-11	BFSP1	Prefoldin||Intermediate filament protein
ENSGALG00000008739	640.855	1449.94	-1.1779	7.16e-65	8.29e-63	FAM188A	-
ENSGALG00000008918	43.7678	96.2684	-1.1372	1.22e-05	5.42e-05	LAMP5	Lysosome-associated membrane glycoprotein
ENSGALG00000008960	78.1626	163.598	-1.0656	7.63e-10	5.86e-09	KCNK12	Two pore domain potassium channel||Two pore domain potassium channel, THIK||Two pore domain potassium channel domain
ENSGALG00000009048	127.967	56.3524	1.1832	5.63e-09	3.92e-08	ABLIM1	Villin headpiece||Zinc finger, LIM-type
ENSGALG00000009107	1314.9	509.497	1.3678	9.1e-68	1.08e-65	NRXN1	Laminin G domain||Concanavalin A-like lectin/glucanase domain||Neurexin/syndecan/glycophorin C||Epidermal growth factor-like domain
ENSGALG00000009479	4033.73	12899.1	-1.6771	5.86e-265	8.9e-262	-	P-loop containing nucleoside triphosphate hydrolase||Sterile alpha motif/pointed domain
ENSGALG00000009523	246.873	112.643	1.132	9.25e-15	1.1e-13	CNTN1	Immunoglobulin subtype||Immunoglobulin-like domain||Immunoglobulin subtype 2||Fibronectin type III||Immunoglobulin I-set||Immunoglobulin||Immunoglobulin V-set domain
ENSGALG00000009568	35.1524	73.9011	-1.072	4e-05	0.00016352	SPOCK3	Thyroglobulin type-1||SPARC/Testican, calcium-binding domain||Kazal domain
ENSGALG00000009639	723.265	3928.53	-2.4414	5.93e-118	1.9e-115	-	DEAD/DEAH box helicase domain||Helicase, C-terminal||Helicase superfamily 1/2, ATP-binding domain||P-loop containing nucleoside triphosphate hydrolase
ENSGALG00000009693	3172.13	1550.5	1.0327	5.51e-80	8.7e-78	CPXM2	Carboxypeptidase-like, regulatory domain||Coagulation factor 5/8 C-terminal type domain||Galactose-binding domain-like||Peptidase M14, carboxypeptidase A
ENSGALG00000009700	342.825	104.508	1.7139	3.04e-36	1.21e-34	PDK4	Histidine kinase-like ATPase, C-terminal domain||Branched-chain alpha-ketoacid dehydrogenase kinase/Pyruvate dehydrogenase kinase, N-terminal||Signal transduction histidine kinase, core
ENSGALG00000009826	911.632	378.218	1.2692	1.25e-50	8.51e-49	CLGN	Calreticulin/calnexin, P domain||Calreticulin/calnexin||Concanavalin A-like lectin/glucanase domain
ENSGALG00000009830	1040.4	322.666	1.689	2.11e-88	4.01e-86	MGAT4D	Glycosyl transferase family 54
ENSGALG00000009963	1093.35	3514.7	-1.6846	9.99e-100	2.29e-97	Worthington	Glycoside hydrolase, family 22, lysozyme||Lytic transglycosylase-like SLT domain||Glycoside hydrolase, family 22||Lysozyme-like domain
ENSGALG00000010149	1434.68	3218.73	-1.1658	3.92e-101	9.53e-99	CMTR1	S-adenosyl-L-methionine-dependent methyltransferase||Ribosomal RNA methyltransferase FtsJ domain||G-patch domain||WW domain
ENSGALG00000010153	116.987	242.577	-1.0521	0.00017183	0.00062755	CYP21A2	Cytochrome P450||Cytochrome P450, E-class, group I||Cytochrome P450, E-class, group IV||Cytochrome P450, B-class
ENSGALG00000010331	128.962	286.683	-1.1525	1.91e-17	2.77e-16	MME	Peptidase M13, N-terminal domain||Peptidase M13, C-terminal domain
ENSGALG00000010336	4877.47	17481.4	-1.8416	9.52e-27	2.51e-25	-	Chemokine interleukin-8-like domain||CXC chemokine
ENSGALG00000010338	500.413	3485.58	-2.8002	1.41e-39	6.41e-38	CXCL13L2	CXC chemokine||Chemokine interleukin-8-like domain
ENSGALG00000010381	345.46	755.59	-1.1291	7.47e-38	3.23e-36	GPR171	GPCR, rhodopsin-like, 7TM||G protein-coupled receptor, rhodopsin-like
ENSGALG00000010474	84.5903	37.1848	1.1858	2.15e-06	1.08e-05	--	--
ENSGALG00000010560	1371.44	2909.76	-1.0852	8.23e-85	1.39e-82	EIF2AK2	Protein kinase-like domain||Protein kinase domain||Serine-threonine/tyrosine-protein kinase catalytic domain||Tyrosine-protein kinase, catalytic domain||Serine/threonine/dual specificity protein kinase, catalytic domain||Double-stranded RNA-binding domain
ENSGALG00000010741	19.2455	277.17	-3.8482	4.06e-85	6.95e-83	MAP1LC3C	Autophagy protein Atg8 ubiquitin like||Ubiquitin-like protein Atg12||Ubiquitin-related domain
ENSGALG00000010780	1004.4	454.936	1.1426	2.07e-46	1.22e-44	ER81	Ets domain||PEA3-type ETS-domain transcription factor, N-terminal
ENSGALG00000010803	103.625	29.9855	1.789	4.11e-13	4.26e-12	LRRC72	Leucine-rich repeat
ENSGALG00000010875	120.535	59.2491	1.0246	3.48e-06	1.69e-05	ITGB8	Integrin beta subunit, tail||Integrin beta subunit, N-terminal||von Willebrand factor, type A||Integrin beta subunit||EGF-like domain, extracellular
ENSGALG00000010940	196.255	68.1289	1.5264	1.77e-18	2.77e-17	ACSS3	AMP-dependent synthetase/ligase
ENSGALG00000011046	1271.81	2962.27	-1.2198	5.09e-105	1.35e-102	SNX10	Phox homologous domain
ENSGALG00000011058	228.293	107.781	1.0828	5.79e-13	5.93e-12	LEPR	Fibronectin type III||Immunoglobulin C2-set-like, ligand-binding
ENSGALG00000011078	546.613	1156.53	-1.0812	4.07e-48	2.52e-46	PTPN13	Protein-tyrosine phosphatase-like||Protein-tyrosine/Dual specificity phosphatase||Band 4.1 domain||PAZ domain||Protein-tyrosine phosphatase, catalytic||KIND||Ubiquitin-related domain||Protein-tyrosine phosphatase, receptor/non-receptor type||FERM central domain||PDZ domain||FERM domain||Tyrosine-protein phosphatase non-receptor type 13||FERM, C-terminal PH-like domain||FERM, N-terminal
ENSGALG00000011089	2334.07	5696.67	-1.2873	8.19e-103	2.12e-100	IFIH1	Helicase, C-terminal||DEAD/DEAH box helicase domain||Death-like domain||CARD domain||C-terminal domain of RIG-I||Armadillo-type fold||P-loop containing nucleoside triphosphate hydrolase||Helicase/UvrB domain||Helicase superfamily 1/2, ATP-binding domain
ENSGALG00000011110	811.596	297.177	1.4494	2.37e-31	7.79e-30	DPP4	Peptidase S9B, dipeptidylpeptidase IV N-terminal||Peptidase S9, prolyl oligopeptidase, catalytic domain||Alpha/Beta hydrolase fold
ENSGALG00000011116	426.702	866.18	-1.0214	3.35e-35	1.31e-33	VRK1	Protein kinase domain||Protein kinase-like domain||Serine-threonine/tyrosine-protein kinase catalytic domain||Serine/threonine/dual specificity protein kinase, catalytic domain
ENSGALG00000011190	5972.47	14583.4	-1.2879	8.87e-45	4.92e-43	-	Uncharacterised protein family Cys-rich
ENSGALG00000011235	106.721	49.5279	1.1075	4.28e-07	2.36e-06	GALNT15	Glycosyltransferase 2-like||Ricin B lectin domain||Nucleotide-diphospho-sugar transferases
ENSGALG00000011406	971.954	468.495	1.0529	2.08e-36	8.42e-35	NTN4	Tissue inhibitor of metalloproteinases-like, OB-fold||Netrin domain||Laminin, N-terminal||Galactose-binding domain-like||EGF-like, laminin||Netrin module, non-TIMP type
ENSGALG00000011415	250.109	104.329	1.2614	9.17e-15	1.09e-13	SPINK2	Kazal domain||Proteinase inhibitor I1, Kazal metazoa
ENSGALG00000011450	167.392	76.7606	1.1248	8.47e-11	7.12e-10	-	Membrane-associated, eicosanoid/glutathione metabolism (MAPEG) protein
ENSGALG00000011473	104.719	297.314	-1.5055	5.71e-27	1.52e-25	RPS6KA2	AGC-kinase, C-terminal||Protein kinase domain||Lipopolysaccharide kinase||Protein kinase, C-terminal||Serine/threonine/dual specificity protein kinase, catalytic domain||Tyrosine-protein kinase, catalytic domain||Serine-threonine/tyrosine-protein kinase catalytic domain||Ribosomal protein S6 kinase II||Protein kinase-like domain
ENSGALG00000011524	95.6566	232.199	-1.2794	3.34e-17	4.76e-16	PPEF2	PPP domain||Metallo-dependent phosphatase-like||Serine/threonine protein phosphatase, EF-hand-containing||IQ motif, EF-hand binding site||Calcineurin-like phosphoesterase domain, apaH type||EF-hand domain||Serine/threonine-specific protein phosphatase/bis(5-nucleosyl)-tetraphosphatase
ENSGALG00000011529	1320.72	2883.79	-1.1266	4.44e-90	8.98e-88	NAAA	Choloylglycine hydrolase/NAAA C-terminal||Acid ceramidase-like||Nucleophile aminohydrolases, N-terminal
ENSGALG00000011544	429.068	1062.75	-1.3085	4.17e-43	2.12e-41	BCL2L14	Bcl2-like
ENSGALG00000011579	86.3531	38.8175	1.1535	1.47e-06	7.51e-06	-	Major facilitator superfamily domain||Major facilitator superfamily||Organic cation transport protein||General substrate transporter
ENSGALG00000011646	587.488	1385.57	-1.2378	3.76e-68	4.62e-66	PLD4	Phospholipase D/Transphosphatidylase
ENSGALG00000011657	520.478	1092.63	-1.0699	2.4e-45	1.38e-43	EAF2	Transcription elognation factor Eaf, N-terminal
ENSGALG00000011663	152.147	357.779	-1.2336	1.65e-23	3.52e-22	FNDC1	Fibronectin type III
ENSGALG00000011668	62.2233	268.849	-2.1113	1.87e-40	8.65e-39	IL8L1	Chemokine interleukin-8-like domain||CXC chemokine
ENSGALG00000011703	320.798	150.222	1.0946	2.49e-17	3.57e-16	-	Tetratricopeptide TPR1||Sel1-like||P-loop containing nucleoside triphosphate hydrolase||Tetratricopeptide repeat||Tetratricopeptide repeat-containing domain
ENSGALG00000011709	184.526	83.1251	1.1505	3.13e-10	2.5e-09	TMEM108	-
ENSGALG00000011734	146.345	54.2017	1.433	2.5e-13	2.66e-12	CCR8L	G protein-coupled receptor, rhodopsin-like||GPCR, rhodopsin-like, 7TM||CXC chemokine receptor 4||Angiotensin II receptor family||Chemokine receptor family
ENSGALG00000011740	6471.07	2413.52	1.4229	3.87e-189	3.36e-186	MGP	Gamma-carboxyglutamic acid-rich (GLA) domain
ENSGALG00000011784	25.9	63.7335	-1.2991	5e-06	2.36e-05	APOLD1	Apolipoprotein L
ENSGALG00000011808	77.583	26.4262	1.5538	1.29e-08	8.65e-08	CCR9	CC chemokine receptor like 1||CXC chemokine receptor 4||Chemokine receptor family||G protein-coupled receptor, rhodopsin-like||GPCR, rhodopsin-like, 7TM
ENSGALG00000011823	1153.26	539.352	1.0964	3.35e-48	2.09e-46	FAT4	EGF-like calcium-binding domain||Epidermal growth factor-like domain||Concanavalin A-like lectin/glucanase domain||Laminin G domain||Cadherin||Cadherin-like
ENSGALG00000011875	120.115	55.0389	1.1259	6.67e-08	4.09e-07	TRPC3	Transient receptor ion channel domain||Ion transport domain||Polycystin cation channel, PKD1/PKD2||Armadillo-type fold||Transient receptor potential channel, canonical 3||Ankyrin repeat||Transient receptor potential channel, canonical||Transient receptor potential channel||Ankyrin repeat-containing domain
ENSGALG00000011883	8847.36	4179.53	1.0819	5.57e-127	2.42e-124	CLEC3B	C-type lectin fold||C-type lectin
ENSGALG00000011888	3765.22	10963.5	-1.5419	4.09e-258	5.52e-255	TGM4	Transglutaminase-like||Immunoglobulin E-set||Transglutaminase, C-terminal||Transglutaminase, N-terminal
ENSGALG00000011914	103.6	210.718	-1.0243	1.68e-11	1.51e-10	CENPM	Centromere protein Cenp-M
ENSGALG00000011982	1367.4	625.365	1.1287	1.68e-56	1.43e-54	PDE5A	GAF domain-like||3'5'-cyclic nucleotide phosphodiesterase||HD/PDEase domain||3'5'-cyclic nucleotide phosphodiesterase, catalytic domain||GAF domain
ENSGALG00000012021	72.767	35.8951	1.0195	5.27e-05	0.00020992	-	Two pore domain potassium channel domain||Two pore domain potassium channel||Two pore domain potassium channel, TASK family
ENSGALG00000012023	1745.51	813.366	1.1017	2.43e-64	2.77e-62	DACT1	-
ENSGALG00000012055	266.775	121.089	1.1396	4.56e-16	6.03e-15	TGFBR2L	Serine/threonine/dual specificity protein kinase, catalytic domain||Transforming growth factor-beta receptor, type II||Serine-threonine/tyrosine-protein kinase catalytic domain||Tyrosine-protein kinase, catalytic domain||Protein kinase-like domain||Transforming growth factor beta receptor 2 ectodomain||Ser/Thr protein kinase, TGFB receptor||Protein kinase domain
ENSGALG00000012072	7187.35	14409.9	-1.0035	1.71e-121	6.48e-119	-	Poly(ADP-ribose) polymerase, catalytic domain||Macro domain
ENSGALG00000012104	560.893	1137.21	-1.0197	1.14e-42	5.66e-41	ANLN	Pleckstrin homology domain
ENSGALG00000012116	433.101	198.332	1.1268	2.32e-23	4.87e-22	EEPD1	Competence protein ComEA, helix-hairpin-helix domain||Endonuclease/exonuclease/phosphatase||RuvA domain 2-like||Helix-hairpin-helix motif||Helix-hairpin-helix DNA-binding motif, class 1
ENSGALG00000012278	1116.44	556.105	1.0055	4.47e-40	2.03e-38	EMCN	Endomucin
ENSGALG00000012352	307.106	860.128	-1.4858	1.36e-64	1.56e-62	BLVRA	Biliverdin reductase, catalytic||Oxidoreductase, N-terminal||Biliverdin reductase A
ENSGALG00000012354	53.7214	119.76	-1.1566	2.06e-08	1.35e-07	VOPP1	-
ENSGALG00000012457	108.541	49.4501	1.1342	1.41e-07	8.29e-07	SSTR3	7TM GPCR, serpentine receptor class x (Srx)||Neuropeptide Y receptor family||Somatostatin receptor 5||Neuropeptide B/W receptor family||7TM GPCR, olfactory receptor/chemoreceptor Srsx||7TM GPCR, serpentine receptor class v (Srv)||GPCR, rhodopsin-like, 7TM||G protein-coupled receptor, rhodopsin-like||Somatostatin receptor 3||Somatostatin receptor family
ENSGALG00000012505	172.391	55.0676	1.6464	6.19e-19	1e-17	LRFN5	Immunoglobulin||Immunoglobulin subtype 2||Fibronectin type III||Immunoglobulin I-set||Immunoglobulin-like domain||Immunoglobulin subtype||Leucine-rich repeat||Leucine-rich repeat, typical subtype
ENSGALG00000012518	2080.76	4478.4	-1.1059	3.83e-107	1.08e-104	CSF2RB	Fibronectin type III
ENSGALG00000012568	1485.62	686.967	1.1128	0.0022656	0.0064589	TIMP3	Proteinase inhibitor I35, tissue inhibitor of metalloproteinase||Netrin domain||Tissue inhibitor of metalloproteinases-like, OB-fold
ENSGALG00000012735	260.08	84.6424	1.6195	6.58e-26	1.63e-24	EDN1	Endothelin-like toxin||Bibrotoxin/Sarafotoxin-D
ENSGALG00000012784	4400.64	9129.48	-1.0528	4.63e-112	1.37e-109	TXNDC5	Thioredoxin domain||Thioredoxin-like fold||Disulphide isomerase
ENSGALG00000012787	206.066	92.8992	1.1494	5.13e-13	5.29e-12	BMP6	Transforming growth factor-beta, C-terminal||Cystine-knot cytokine||Transforming growth factor-beta, N-terminal
ENSGALG00000012801	3606.76	873.627	2.0456	7.43e-272	1.29e-268	LY86	MD-2-related lipid-recognition domain||Immunoglobulin E-set
ENSGALG00000012802	1867.66	887.834	1.0729	2.91e-63	3.1e-61	F13A1	Transglutaminase-like||Immunoglobulin E-set||Transglutaminase, N-terminal||Transglutaminase, C-terminal
ENSGALG00000012834	144.14	42.6008	1.7585	9.28e-13	9.31e-12	AKR1D1	NADP-dependent oxidoreductase domain||Aldo/keto reductase subgroup
ENSGALG00000012835	127.249	56.6579	1.1673	7.92e-09	5.42e-08	SLC16A13	Major facilitator superfamily||Major facilitator superfamily domain
ENSGALG00000012927	151.198	72.5344	1.0597	8.13e-09	5.56e-08	CDH10	Cadherin-like||Cadherin||Cadherin, cytoplasmic domain
ENSGALG00000013049	257.527	125.545	1.0365	2.43e-13	2.59e-12	SMARCD3	SWIB domain||SWIB/MDM2 domain
ENSGALG00000013057	1556.77	6017.87	-1.9507	0	0	-	Peptidase C19, ubiquitin carboxyl-terminal hydrolase||Ubiquitin specific protease domain
ENSGALG00000013058	58.5362	142.719	-1.2858	2.15e-11	1.92e-10	-	Aldo/keto reductase subgroup||NADP-dependent oxidoreductase domain
ENSGALG00000013112	1301.29	367.315	1.8249	1.1e-118	3.72e-116	RERGL	Small GTPase superfamily, Ras type||Small GTPase superfamily, Rab type||Small GTPase superfamily||P-loop containing nucleoside triphosphate hydrolase||Mitochondrial Rho-like
ENSGALG00000013207	1679.01	619.141	1.4393	7.04e-89	1.36e-86	CTNNAL1	Vinculin/alpha-catenin||Alpha-catenin
ENSGALG00000013244	2186.76	1074.21	1.0255	4.99e-64	5.57e-62	ABCC9	ABC transporter type 1, transmembrane domain||AAA+ ATPase domain||ATP-binding cassette subfamily C member 9||ABC transporter-like||Sulphonylurea receptor||P-loop containing nucleoside triphosphate hydrolase
ENSGALG00000013318	132.019	54.5566	1.2749	2.57e-10	2.07e-09	-	Immunoglobulin-like domain||Immunoglobulin V-set domain||Immunoglobulin V-set, subgroup
ENSGALG00000013378	1935.95	866.205	1.1603	2.87e-75	4.05e-73	-	Peptidase S1A, chymotrypsin-type||Trypsin-like cysteine/serine peptidase domain||Peptidase S1
ENSGALG00000013417	396.039	108.01	1.8745	6.54e-47	3.93e-45	LPAR2	Lysophosphatidic acid receptor||Lysophosphatidic acid receptor EDG-4||G protein-coupled receptor, rhodopsin-like||GPCR, rhodopsin-like, 7TM||Lysophosphatidic acid receptor EDG-2||Melanocortin/ACTH receptor
ENSGALG00000013528	43.9508	113.552	-1.3694	3.07e-10	2.46e-09	-	Tetraspanin||Tetraspanin/Peripherin||Tetraspanin, EC2 domain
ENSGALG00000013575	2136.36	7923.34	-1.891	0	0	ISG12(2)	Interferon alpha-inducible protein 6/27
ENSGALG00000013723	3163.27	19368	-2.6142	9.53e-18	1.42e-16	OASL	Ubiquitin-like||Nucleotidyl transferase domain||2-5-oligoadenylate synthetase, N-terminal||Rad60/SUMO-like domain||Ubiquitin||2'-5'-oligoadenylate synthetase 1, domain 2/C-terminal||Ubiquitin-related domain
ENSGALG00000013907	1954.27	946.563	1.0459	1.18e-62	1.21e-60	KDR	Immunoglobulin subtype 2||Protein kinase-like domain||Immunoglobulin I-set||Serine-threonine/tyrosine-protein kinase catalytic domain||Immunoglobulin||Tyrosine-protein kinase, catalytic domain||Serine/threonine/dual specificity protein kinase, catalytic domain||Immunoglobulin subtype||Immunoglobulin-like domain||Protein kinase domain||Vascular endothelial growth factor receptor 2 (VEGFR2)||Immuno…
ENSGALG00000013911	1870.04	4258.98	-1.1874	2.33e-119	8.1e-117	ZC3HAV1	Poly(ADP-ribose) polymerase, catalytic domain||WWE domain
ENSGALG00000013925	94.0941	198.93	-1.0801	9.02e-12	8.37e-11	KIT	Protein kinase domain||Immunoglobulin I-set||Tyrosine-protein kinase, CSF-1/PDGF receptor family||Immunoglobulin subtype 2||Protein kinase-like domain||Tyrosine-protein kinase, catalytic domain||Serine-threonine/tyrosine-protein kinase catalytic domain||Immunoglobulin subtype||Serine/threonine/dual specificity protein kinase, catalytic domain||Immunoglobulin-like domain
ENSGALG00000013993	588.292	196.088	1.585	4.31e-26	1.09e-24	VNN1	Carbon-nitrogen hydrolase||Biotinidase, eukaryotic
ENSGALG00000014250	13.016	47.7655	-1.8757	1.25e-07	7.38e-07	phox2b	Homeobox domain||Homeodomain-like
ENSGALG00000014513	355.155	817.699	-1.2031	5.03e-44	2.73e-42	CDCA3	-
ENSGALG00000014523	479.973	222.041	1.1121	5.87e-25	1.38e-23	MATN2	EGF-like calcium-binding domain||Epidermal growth factor-like domain||von Willebrand factor, type A||Matrilin, coiled-coil trimerisation domain
ENSGALG00000014640	27.6049	58.006	-1.0713	0.00018511	0.00067224	GOLPH3L	Golgi phosphoprotein 3
ENSGALG00000014730	182.841	89.9074	1.0241	8.87e-10	6.78e-09	ELOVL7	ELO family
ENSGALG00000014801	993.077	1999.75	-1.0098	4.81e-61	4.72e-59	NDC80	tRNA-binding arm||Kinetochore protein Ndc80
ENSGALG00000014829	473.915	202.809	1.2245	2.06e-28	5.87e-27	RSPO3	Furin-like repeat||Thrombospondin, type 1 repeat||Insulin-like growth factor binding protein, N-terminal
ENSGALG00000014855	579.64	183.868	1.6565	4.36e-54	3.41e-52	GHR	Fibronectin type III||Thioredoxin-like fold||Growth hormone/erythropoietin receptor, ligand binding
ENSGALG00000014872	232.25	104.733	1.149	2.24e-07	1.28e-06	FGF10	IL-1 family/FGF family||Cytokine, IL-1-like||Fibroblast growth factor family
ENSGALG00000014877	1651.93	610.313	1.4365	1.72e-95	3.8e-93	ZOV3	Immunoglobulin subtype||Immunoglobulin-like domain||Immunoglobulin subtype 2||Immunoglobulin I-set||Immunoglobulin V-set domain
ENSGALG00000014930	509.103	221.092	1.2033	1.19e-29	3.62e-28	ENC1	BTB/POZ||BTB/POZ fold||Kelch repeat type 1||Kelch repeat type 2||BTB/Kelch-associated||Kelch-like protein, gigaxonin type||BTB/POZ-like
ENSGALG00000014934	527.924	205.641	1.3602	2.41e-37	1.02e-35	HS3ST1	Sulfotransferase domain||P-loop containing nucleoside triphosphate hydrolase
ENSGALG00000014935	1305.53	619.552	1.0753	1.42e-50	9.62e-49	GREB1L	P-loop containing nucleoside triphosphate hydrolase
ENSGALG00000014962	114.285	243.478	-1.0912	3.43e-14	3.88e-13	FAM26F	-
ENSGALG00000014997	88.0046	41.5964	1.0811	7.15e-06	3.3e-05	PLA1A	Alpha/Beta hydrolase fold||Triacylglycerol lipase family||Lipase, N-terminal||Lipase, LIPH-type
ENSGALG00000015018	113.764	52.7101	1.1099	1.57e-07	9.17e-07	CASQ2	Thioredoxin-like fold||Calsequestrin
ENSGALG00000015058	575.137	213.649	1.4287	5.34e-43	2.69e-41	PTPRD	Immunoglobulin subtype 2||Immunoglobulin I-set||Fibronectin type III||Immunoglobulin subtype||Immunoglobulin-like domain||Protein-tyrosine/Dual specificity phosphatase||Protein-tyrosine phosphatase-like||Protein-tyrosine phosphatase, catalytic||Protein-tyrosine phosphatase, receptor/non-receptor type
ENSGALG00000015094	200.02	96.0605	1.0581	3.89e-10	3.08e-09	ZBTB20	Zinc finger, C2H2-like||BTB/POZ-like||BTB/POZ fold||BTB/POZ||Zinc finger, C2H2
ENSGALG00000015111	546.281	268.399	1.0253	3.75e-24	8.37e-23	APBA1	PTB/PI domain||PDZ domain
ENSGALG00000015148	1618.37	494.743	1.7098	3.36e-124	1.36e-121	ANXA1	Annexin repeat||Annexin, type I||Annexin||Annexin, type III
ENSGALG00000015166	490.987	229.344	1.0982	9.58e-25	2.21e-23	GCNT1	Glycosyl transferase, family 14
ENSGALG00000015180	549.037	206.87	1.4082	1.35e-40	6.32e-39	PSAT1	Phosphoserine aminotransferase, subgroup||Pyridoxal phosphate-dependent transferase||Phosphoserine aminotransferase||Aminotransferase class V domain
ENSGALG00000015209	402.858	186.517	1.111	1.5e-21	2.85e-20	NFIL3	Vertebrate interleukin-3 regulated transcription factor||Basic-leucine zipper domain
ENSGALG00000015345	106.277	221.674	-1.0606	1.7e-12	1.67e-11	AIM1	Beta/gamma crystallin||Gamma-crystallin-related||Ricin B lectin domain
ENSGALG00000015395	116.864	257.348	-1.1389	9.08e-16	1.17e-14	-	Immunoglobulin subtype
ENSGALG00000015454	295.496	127.645	1.211	1.15e-18	1.83e-17	CA8	Alpha carbonic anhydrase
ENSGALG00000015461	2620.93	6845.38	-1.3851	3.06e-186	2.48e-183	--	--
ENSGALG00000015523	256.647	124.285	1.0461	2.87e-13	3.02e-12	--	--
ENSGALG00000015545	72.4451	35.2271	1.0402	6.61e-05	0.00025932	TMEM246	-
ENSGALG00000015568	1034.26	506.338	1.0304	3.57e-40	1.63e-38	SH3TC1	Variant SH3 domain||Tetratricopeptide repeat||SH3 domain||Tetratricopeptide repeat-containing domain
ENSGALG00000015634	224.242	111.121	1.0129	1.46e-11	1.32e-10	SBSPON	Somatomedin B domain||Thrombospondin, type 1 repeat
ENSGALG00000015662	111.91	514.369	-2.2005	5.54e-70	7.09e-68	LIPI	Lipase, N-terminal||Lipase, LIPH-type||Triacylglycerol lipase family||Alpha/Beta hydrolase fold
ENSGALG00000015712	890.995	3408.46	-1.9356	9.11e-121	3.26e-118	SLBP	-
ENSGALG00000015721	17628.9	8600.16	1.0355	1.47e-134	7.17e-132	SVEP1	Sushi/SCR/CCP domain||EGF-like domain, extracellular||Tyrosine-protein kinase ephrin type A/B receptor-like||Insulin-like growth factor binding protein, N-terminal||von Willebrand factor, type A||Hyalin||Concanavalin A-like lectin/glucanase domain||Pentaxin||EGF-like calcium-binding domain||Epidermal growth factor-like domain
ENSGALG00000015729	620.257	307.175	1.0138	2.61e-26	6.69e-25	LPAR1	GPCR, rhodopsin-like, 7TM||Lysophosphatidic acid receptor EDG-2||G protein-coupled receptor, rhodopsin-like||Lysophosphatidic acid receptor
ENSGALG00000015736	11.3752	46.5003	-2.0313	4.2e-08	2.65e-07	STMN2	Stathmin family
ENSGALG00000015764	188.139	377.866	-1.0061	1.78e-16	2.41e-15	FABP5	Cytosolic fatty-acid binding||Lipocalin/cytosolic fatty-acid binding domain||Calycin-like
ENSGALG00000015847	232.137	109.716	1.0812	4.72e-13	4.88e-12	PRSS35	Trypsin-like cysteine/serine peptidase domain||Peptidase S1
ENSGALG00000015852	49.56	21.745	1.1885	0.00019716	0.0007111	-	Immunoglobulin V-set domain||Immunoglobulin subtype 2||Immunoglobulin-like domain||Immunoglobulin subtype
ENSGALG00000015966	87.7467	38.3871	1.1927	6.83e-07	3.68e-06	-	Alpha-catenin||Vinculin/alpha-catenin
ENSGALG00000015989	60.9882	30.3542	1.0066	0.0056933	0.014678	C8orf37	-
ENSGALG00000016026	2981.34	1388.62	1.1023	6.76e-87	1.25e-84	C20orf194	Zinc finger, FYVE/PHD-type
ENSGALG00000016075	109.301	34.3527	1.6698	6.68e-13	6.8e-12	DCSTAMP	Dendritic cell-specific transmembrane protein-like
ENSGALG00000016142	1227.27	4940.7	-2.0093	2.42e-115	7.55e-113	Mx1	P-loop containing nucleoside triphosphate hydrolase||Dynamin, GTPase domain||Dynamin superfamily||Dynamin central domain||Dynamin GTPase effector
ENSGALG00000016152	5466.98	17130	-1.6477	0	0	LY6E	CD59 antigen||Ly-6 antigen / uPA receptor -like
ENSGALG00000016155	275.619	124.585	1.1455	2e-16	2.71e-15	COL19A1	Collagen triple helix repeat||Laminin G domain||Concanavalin A-like lectin/glucanase domain
ENSGALG00000016203	650.626	322.704	1.0116	1.24e-27	3.4e-26	KHDRBS3	K Homology domain, type 1||K Homology domain
ENSGALG00000016220	167.956	68.3034	1.2981	6.1e-13	6.23e-12	WISP1	Thrombospondin, type 1 repeat||Cystine knot, C-terminal||Insulin-like growth factor-binding protein, IGFBP||IGFBP-related, CNN||von Willebrand factor, type C||Glycoprotein hormone subunit beta, cystine knot
ENSGALG00000016286	146.624	504.636	-1.7831	1.79e-55	1.49e-53	CXorf21	-
ENSGALG00000016322	194.991	86.321	1.1756	4.37e-13	4.53e-12	-	Glutathione S-transferase, alpha class||Thioredoxin-like fold||Glutathione S-transferase, C-terminal-like||Glutathione S-transferase, C-terminal||Glutathione S-transferase, N-terminal
ENSGALG00000016330	472.616	182.189	1.3752	2.51e-34	9.4e-33	angiopoietin-2	Fibrinogen, alpha/beta/gamma chain, C-terminal globular domain
ENSGALG00000016400	424.104	1595.41	-1.9114	3.62e-151	2e-148	RSAD2	Radical SAM||Elongator protein 3/MiaB/NifB
ENSGALG00000016511	227.017	690.271	-1.6044	1.31e-61	1.3e-59	ADGRG2	GPS motif||GPCR, family 2, secretin-like||GPCR, family 2-like
ENSGALG00000016545	522.691	254.636	1.0375	1.64e-23	3.52e-22	REPS2	EF-hand domain||EPS15 homology (EH)
ENSGALG00000016572	396.047	894.708	-1.1757	1.93e-45	1.11e-43	-	P-loop containing nucleoside triphosphate hydrolase
ENSGALG00000016590	945.325	2152.59	-1.1872	3.84e-84	6.3e-82	TLR7	Leucine-rich repeat, typical subtype||Leucine-rich repeat||Cysteine-rich flanking region, C-terminal||Toll/interleukin-1 receptor homology (TIR) domain
ENSGALG00000016614	1063.03	472.719	1.1691	2.87e-50	1.93e-48	SHROOM2	PDZ domain||Apx/Shrm Domain 1||Apx/Shrm Domain 2
ENSGALG00000016653	211.483	97.7499	1.1134	9.22e-13	9.27e-12	FAM167A	FAM167
ENSGALG00000016710	437.389	214.03	1.0311	1.54e-20	2.78e-19	CYP39A1	Cytochrome P450, E-class, group I||Cytochrome P450, E-class, group IV||Cytochrome P450
ENSGALG00000016718	560.661	276.019	1.0224	8.73e-25	2.03e-23	ADGRF5	GPS motif||GPCR, family 2, secretin-like||Immunoglobulin V-set domain||SEA domain||Immunoglobulin subtype 2||Immunoglobulin I-set||Immunoglobulin||GPCR, family 2-like||Immunoglobulin subtype||GPCR, family 2, Ig-hepta receptor||Immunoglobulin-like domain
ENSGALG00000016759	877.189	2128.99	-1.2792	5.53e-95	1.2e-92	MITD1	MIT
ENSGALG00000016783	472.944	195.631	1.2735	5.16e-30	1.6e-28	IL1R1	Interleukin-1 receptor type 1||Interleukin-1 receptor type I/II||Immunoglobulin-like domain||Immunoglobulin subtype||Toll/interleukin-1 receptor homology (TIR) domain||Immunoglobulin subtype 2
ENSGALG00000016785	168.451	55.2529	1.6082	1.71e-17	2.5e-16	IL1RL1	Immunoglobulin subtype||Interleukin-1 receptor type I/II||Immunoglobulin-like domain||Immunoglobulin subtype 2||Toll/interleukin-1 receptor homology (TIR) domain||Immunoglobulin
ENSGALG00000016852	1082.04	2734.22	-1.3374	1.92e-118	6.3e-116	TNFSF13B	Tumour necrosis factor domain||Tumour necrosis factor-like domain
ENSGALG00000016902	240.538	70.1536	1.7777	9.81e-28	2.69e-26	GPC5	Glypican
ENSGALG00000016933	480.849	234.103	1.0384	3.34e-22	6.57e-21	DACH1	DNA binding domain, putative||Transforming protein Ski
ENSGALG00000016937	177.517	358.918	-1.0157	2.64e-12	2.53e-11	DIAPH3	Formin, GTPase-binding domain||Formin, FH2 domain||DRF autoregulatory||Armadillo-type fold||Formin, FH3 domain
ENSGALG00000016964	1292.04	3588.48	-1.4737	2.29e-160	1.39e-157	EPSTI1	-
ENSGALG00000016969	92.6989	200.75	-1.1148	1.95e-12	1.9e-11	-	Multi-copper polyphenol oxidoreductase, laccase||Cytotoxic necrotizing factor-like, catalytic
ENSGALG00000017166	46.0578	144.95	-1.654	1.21e-16	1.67e-15	RAB39A	P-loop containing nucleoside triphosphate hydrolase||Small GTPase superfamily||Small GTPase superfamily, Rab type||Small GTPase superfamily, Rho type||Small GTPase superfamily, Ras type
ENSGALG00000017205	141.139	64.995	1.1187	5.61e-09	3.91e-08	ENDOD1	Extracellular Endonuclease, subunit A||DNA/RNA non-specific endonuclease
ENSGALG00000017280	173.142	57.9726	1.5785	1.53e-17	2.23e-16	KCNA1	Two pore domain potassium channel domain||Potassium channel, voltage dependent, Kv1.3||Potassium channel, voltage dependent, Kv1||Potassium channel tetramerisation-type BTB domain||BTB/POZ-like||Potassium channel, voltage dependent, Kv1.1||Ion transport domain||BTB/POZ fold||Potassium channel, voltage dependent, Kv||Potassium channel
ENSGALG00000017378	171.923	45.7718	1.9092	8.7e-23	1.77e-21	CRTAC1	ASPIC/UnbV||EGF-like calcium-binding domain||FG-GAP repeat
ENSGALG00000017760	14.7174	35.9012	-1.2865	0.00092891	0.0029219	-	Immunoglobulin-like domain||Immunoglobulin subtype
ENSGALG00000017813	10.3028	37.4544	-1.8621	2.54e-06	1.26e-05	--	--
ENSGALG00000017849	25.7416	52.7685	-1.0356	0.0051164	0.013373	--	--
ENSGALG00000018639	414.909	190.888	1.1201	2.46e-14	2.83e-13	Smad7a	MAD homology, MH1||SMAD domain, Dwarfin-type||MAD homology 1, Dwarfin-type||SMAD/FHA domain
ENSGALG00000018703	42.494	20.5689	1.0468	0.0019305	0.0056066	--	--
ENSGALG00000018816	75.6087	177.24	-1.2291	1.13e-12	1.13e-11	-	Immunoglobulin subtype
ENSGALG00000019054	321.178	78.4722	2.0331	1.25e-43	6.56e-42	NAALAD2	Peptidase M28||Protease-associated domain, PA||Transferrin receptor-like, dimerisation domain
ENSGALG00000019141	416.191	1961.12	-2.2364	1.93e-160	1.23e-157	-	Glycoside hydrolase, family 23||Lytic transglycosylase-like SLT domain||Lysozyme-like domain
ENSGALG00000019322	112.365	298.269	-1.4084	3.15e-24	7.07e-23	TNFRSF13C	Tumour necrosis factor receptor 13C, TALL-1 binding domain||Tumour necrosis factor receptor 13C
ENSGALG00000019356	14.4843	31.9929	-1.1433	0.00347	0.0094454	--	--
ENSGALG00000019470	504.039	209.02	1.2699	2.95e-32	1e-30	MSC	Myc-type, basic helix-loop-helix (bHLH) domain
ENSGALG00000019553	863.189	294.199	1.5529	1.09e-67	1.28e-65	SERPINB10	Serpin domain
ENSGALG00000019755	58.0427	22.8716	1.3436	1.65e-05	7.18e-05	CD300L-S1	Immunoglobulin V-set domain||Immunoglobulin subtype||Immunoglobulin-like domain
ENSGALG00000019837	710.18	1486.22	-1.0654	3.69e-11	3.23e-10	-	Kinesin motor domain||P-loop containing nucleoside triphosphate hydrolase
ENSGALG00000019861	247.716	571.329	-1.2056	2.16e-33	7.69e-32	-	P-loop containing nucleoside triphosphate hydrolase
ENSGALG00000020193	66.9749	185.978	-1.4734	3.55e-17	5.05e-16	PLAC8	Uncharacterised protein family Cys-rich
ENSGALG00000020376	278.522	122.745	1.1821	3.62e-09	2.58e-08	--	--
ENSGALG00000020922	519.154	238.085	1.1247	1.2e-26	3.15e-25	C1orf21	-
ENSGALG00000021009	26.1682	52.8338	-1.0136	0.006971	0.017565	FOXL2	Transcription factor, fork head
ENSGALG00000021074	199.535	82.0293	1.2824	4.91e-15	6.03e-14	MYOC	Olfactomedin-like
ENSGALG00000021128	535.134	1164.23	-1.1214	1.84e-15	2.32e-14	FSCN1	FRG1-like||Fascin domain||Actin cross-linking
ENSGALG00000021139	147957	297955	-1.0099	1.32e-40	6.17e-39	-	Immunoglobulin V-set, subgroup||Immunoglobulin||Immunoglobulin V-set domain||Immunoglobulin subtype||Immunoglobulin C1-set||Immunoglobulin-like domain||CD80-like, immunoglobulin C2-set
ENSGALG00000021142	877.948	2039.48	-1.216	1.16e-13	1.26e-12	-	Immunoglobulin-like domain||Immunoglobulin V-set domain||Immunoglobulin V-set, subgroup
ENSGALG00000021244	21.7933	45.2759	-1.0549	0.0013893	0.0041766	--	--
ENSGALG00000021353	60.4084	128.26	-1.0863	3.61e-08	2.29e-07	-	C-type lectin fold
ENSGALG00000021395	1423.27	566.447	1.3292	8.21e-77	1.22e-74	-	ABC transporter-like||P-loop containing nucleoside triphosphate hydrolase
ENSGALG00000021451	228.394	106.462	1.1012	2.85e-12	2.73e-11	-	Short-chain dehydrogenase/reductase SDR||Polyketide synthase, ketoreductase domain||Glucose/ribitol dehydrogenase
ENSGALG00000021627	435.693	1396.72	-1.6807	9.32e-50	6.19e-48	IFI27L2	Interferon alpha-inducible protein 6/27
ENSGALG00000021884	40.8205	115.44	-1.4998	1.14e-11	1.05e-10	--	--
ENSGALG00000022629	1903.81	916.019	1.0554	2.45e-62	2.5e-60	--	--
ENSGALG00000022707	130.989	61.3084	1.0953	6.89e-08	4.21e-07	--	--
ENSGALG00000022751	546.415	226.169	1.2726	4.83e-34	1.79e-32	--	--
ENSGALG00000022819	89.0567	15.6106	2.5122	6.5e-18	9.76e-17	PCP4	-
ENSGALG00000023622	918.897	2594.64	-1.4976	1.1e-138	5.54e-136	AVD	Avidin||Avidin/streptavidin
ENSGALG00000023719	200.996	99.7003	1.0115	1.67e-10	1.36e-09	--	--
ENSGALG00000023818	10696.9	4442.4	1.2678	1.17e-113	3.54e-111	--	--
ENSGALG00000023933	318.178	130.935	1.281	5.57e-22	1.08e-20	G0S2	-
ENSGALG00000023936	353.469	104.078	1.7639	4.99e-39	2.24e-37	-	Short-chain dehydrogenase/reductase SDR||Polyketide synthase, ketoreductase domain||Glucose/ribitol dehydrogenase
ENSGALG00000024011	5382.51	1991.11	1.4347	1.08e-179	7.73e-177	Ex-FABP	Lipocalin/cytosolic fatty-acid binding domain||Calycin-like||Neutrophil gelatinase-associated lipocalin||Lipocalin||Prostaglandin D synthase
ENSGALG00000024120	230.626	463.467	-1.0069	8.93e-08	5.37e-07	VANGL2	Strabismus
ENSGALG00000024122	335.077	748.673	-1.1598	1.66e-35	6.54e-34	TNFRSF13B	TACI, cysteine-rich domain||Tumour necrosis factor receptor 13B
ENSGALG00000024272	1865.31	743.79	1.3265	2.7e-91	5.67e-89	-	S100/CaBP-9k-type, calcium binding, subdomain||EF-hand domain
ENSGALG00000024466	70.3189	19.7377	1.833	7.96e-10	6.11e-09	-	Chemokine interleukin-8-like domain
ENSGALG00000024621	14.4887	4.65893	1.6369	0.012831	0.030134	--	--
ENSGALG00000025113	116.573	46.7784	1.3173	9.98e-09	6.76e-08	--	--
ENSGALG00000025224	42.6585	19.3122	1.1433	0.0010647	0.0032912	--	--
ENSGALG00000025284	43.8382	20.0802	1.1264	0.004603	0.012159	--	--
ENSGALG00000025389	36.787	17.8726	1.0414	0.0051099	0.013358	--	--
ENSGALG00000025612	11.8618	3.11294	1.93	0.01468	0.033906	--	--
ENSGALG00000025774	321.744	149.969	1.1012	6.32e-18	9.5e-17	HOXB2	Homeobox domain||Homeodomain, metazoa||Homeodomain-like
ENSGALG00000025908	29.9935	175.274	-2.5469	3.79e-26	9.65e-25	-	Immunoglobulin subtype
ENSGALG00000025988	112.553	51.6565	1.1236	8.38e-08	5.07e-07	RORC	Nuclear hormone receptor, ligand-binding||Zinc finger, nuclear hormone receptor-type||Steroid hormone receptor||Nuclear receptor ROR||Nuclear hormone receptor, ligand-binding, core
ENSGALG00000026027	142.333	64.4286	1.1435	1.66e-09	1.23e-08	CLIC3	Thioredoxin-like fold||Glutathione S-transferase, C-terminal-like||Intracellular chloride channel
ENSGALG00000026044	59.8427	19.2567	1.6358	1.49e-07	8.71e-07	VPS37D	Modifier of rudimentary, Modr
ENSGALG00000026069	670.033	2807.99	-2.0672	1.11e-60	1.07e-58	CD55	Sushi/SCR/CCP domain
ENSGALG00000026098	71.7045	207.556	-1.5334	1.38e-20	2.5e-19	IL8L2	CXC chemokine||Chemokine interleukin-8-like domain
ENSGALG00000026145	147.66	36.4528	2.0182	1.31e-21	2.49e-20	-	MHC class I alpha chain, alpha1 alpha2 domains||MHC classes I/II-like antigen recognition protein
ENSGALG00000026152	851.356	1892.64	-1.1526	5.31e-33	1.86e-31	-	Guanylate-binding protein, C-terminal||Guanylate-binding protein, N-terminal||P-loop containing nucleoside triphosphate hydrolase
ENSGALG00000026193	21.1396	42.4981	-1.0074	0.0025893	0.0072864	--	--
ENSGALG00000026209	109.501	50.2144	1.1248	1.5e-07	8.74e-07	-	Immunoglobulin subtype||Immunoglobulin-like domain
ENSGALG00000026241	129.086	61.333	1.0736	4.44e-08	2.79e-07	GRIN3B	Periplasmic binding protein-like I||Ionotropic glutamate receptor, L-glutamate and glycine-binding domain||Ionotropic glutamate receptor||Ionotropic glutamate receptor, metazoa
ENSGALG00000026312	60.3318	27.8521	1.1151	0.00015939	0.00058634	-	Immunoglobulin-like domain||Immunoglobulin subtype
ENSGALG00000026314	32.1823	15.3262	1.0703	0.006118	0.015637	KCNN3	Calmodulin-binding domain||Two pore domain potassium channel domain
ENSGALG00000026327	59.6438	28.6338	1.0587	0.00030813	0.0010706	-	Immunoglobulin subtype||Immunoglobulin-like domain
ENSGALG00000026333	313.472	134.791	1.2176	4.42e-20	7.73e-19	GNGT2	G-protein gamma-like domain||G-protein, gamma subunit
ENSGALG00000026405	22.1531	9.44275	1.2302	0.015182	0.034926	--	--
ENSGALG00000026514	490.035	223.43	1.1331	2.27e-26	5.83e-25	-	Immunoglobulin C1-set
ENSGALG00000026537	116.346	20.3102	2.5181	1.79e-22	3.56e-21	-	V-ATPase proteolipid subunit C-like domain||ATPase, F0 complex, subunit C
ENSGALG00000026572	864.51	308.806	1.4852	1.87e-63	2.03e-61	RGS5	RGS domain
ENSGALG00000026613	153.309	74.8597	1.0342	7.56e-09	5.19e-08	S100A4	EF-hand domain||S100/CaBP-9k-type, calcium binding, subdomain
ENSGALG00000026665	28.7319	13.4091	1.0994	0.01108	0.026507	--	--
ENSGALG00000026677	2827.22	1186.42	1.2528	2.52e-105	6.79e-103	F10	Gamma-carboxyglutamic acid-rich (GLA) domain||EGF-like calcium-binding domain||Epidermal growth factor-like domain||Peptidase S1A, coagulation factor VII/IX/X/C/Z||Peptidase S1A, nudel||Peptidase S1||Trypsin-like cysteine/serine peptidase domain||Peptidase S1A, chymotrypsin-type
ENSGALG00000026763	96.4809	41.9998	1.1999	1.78e-07	1.03e-06	-	Epidermal growth factor-like domain||ADAM, cysteine-rich||Peptidase M12B, propeptide||Blood coagulation inhibitor, Disintegrin||Peptidase M12B, ADAM/reprolysin
ENSGALG00000026844	33.2327	13.3547	1.3153	0.0014107	0.0042345	--	--
ENSGALG00000026887	118.994	40.4364	1.5572	1.68e-06	8.5e-06	--	--
ENSGALG00000026914	267.321	618.561	-1.2103	9.58e-13	9.61e-12	DOK3	Pleckstrin homology domain||Insulin receptor substrate-1, PTB
ENSGALG00000026970	9635.92	27456.1	-1.5106	1.37e-30	4.33e-29	-	CD225/Dispanin family
ENSGALG00000027064	39.9523	96.842	-1.2774	3.52e-08	2.24e-07	-	Histone-fold||Histone core||Histone H3/CENP-A
ENSGALG00000027209	1959.94	6781.83	-1.7909	1.23e-292	2.99e-289	SPIC	Ets domain
ENSGALG00000027232	207.82	76.7444	1.4372	3.98e-18	6.13e-17	C1QTNF2	Complement C1q protein||Tumour necrosis factor-like domain||Collagen triple helix repeat
ENSGALG00000027353	130.955	347.64	-1.4085	2.93e-28	8.16e-27	C10orf71	-
ENSGALG00000027374	550.586	205.337	1.423	6.66e-42	3.24e-40	KLF9	Zinc finger, C2H2||Zinc finger, C2H2-like
ENSGALG00000027425	10.3776	45.0631	-2.1185	2.48e-08	1.61e-07	H2A-VIII	Histone-fold||Histone core||Transcription factor CBF/NF-Y/archaeal histone||Histone H2A
ENSGALG00000027466	92.0181	31.0875	1.5656	5.65e-09	3.94e-08	--	--
ENSGALG00000027555	210.719	97.3888	1.1135	1.16e-12	1.16e-11	-	Bax inhibitor 1-related
ENSGALG00000027788	233.322	536.154	-1.2003	2.21e-31	7.32e-30	CPE	Peptidase M14, carboxypeptidase A||Carboxypeptidase-like, regulatory domain
ENSGALG00000027853	219.663	85.8311	1.3557	1.92e-17	2.79e-16	CTNNA2	Vinculin/alpha-catenin||Alpha-catenin
ENSGALG00000027874	92.7641	190.941	-1.0415	1.23e-10	1.02e-09	CHAC1	ChaC-like protein||Butirosin biosynthesis, BtrG-like
ENSGALG00000027955	97.0228	207.847	-1.0991	1.58e-12	1.56e-11	-	Immunoglobulin-like domain||Immunoglobulin C1-set||MHC class I alpha chain||MHC class I alpha chain, alpha1 alpha2 domains||MHC classes I/II-like antigen recognition protein
ENSGALG00000027986	240.229	109.218	1.1372	1.95e-14	2.27e-13	NIPAL1	EamA domain||Magnesium transporter NIPA
ENSGALG00000028099	114.353	28.5052	2.0042	5.63e-17	7.87e-16	-	Immunoglobulin-like domain
ENSGALG00000028179	928.51	345.481	1.4263	8.32e-29	2.44e-27	-	Immunoglobulin subtype||Immunoglobulin-like domain
ENSGALG00000028196	171.944	74.715	1.2025	5.45e-12	5.14e-11	--	--
ENSGALG00000028213	37.6094	80.6786	-1.1011	7.83e-06	3.6e-05	--	--
ENSGALG00000028218	93.4855	35.4064	1.4007	8.2e-09	5.6e-08	--	--
ENSGALG00000028239	44.0643	92.3032	-1.0668	4.01e-06	1.93e-05	--	--
ENSGALG00000028258	200.366	61.777	1.6975	2.59e-22	5.12e-21	-	von Willebrand factor, type C||Glycoprotein hormone subunit beta, cystine knot||IGFBP-related, CNN||Insulin-like growth factor-binding protein, IGFBP||Thrombospondin, type 1 repeat||Cystine knot, C-terminal
ENSGALG00000028368	1034.76	2114.91	-1.0313	2.69e-16	3.6e-15	IRF5	Interferon regulatory factor DNA-binding domain||Interferon regulatory factor-3||SMAD/FHA domain
ENSGALG00000028396	328.718	138.686	1.245	1.75e-22	3.48e-21	--	--
ENSGALG00000028502	26.7648	71.8801	-1.4253	1.15e-07	6.82e-07	-	Tumour necrosis factor domain||Tumour necrosis factor-like domain
ENSGALG00000028519	20.0602	47.3375	-1.2387	0.00013715	0.00051043	CCR10	7TM GPCR, olfactory receptor/chemoreceptor Srsx||Chemokine receptor family||CC chemokine receptor 10||G protein-coupled receptor, rhodopsin-like||GPCR, rhodopsin-like, 7TM
ENSGALG00000028560	23.6627	86.4642	-1.8695	1.82e-12	1.78e-11	OC3	Gamma-carboxyglutamic acid-rich (GLA) domain
ENSGALG00000028564	94.1626	296.381	-1.6542	9.93e-31	3.17e-29	GRP	Bombesin/neuromedin-B/ranatensin peptide family
ENSGALG00000028585	178.288	375.983	-1.0765	1.85e-19	3.1e-18	G6PC3	Phosphatidic acid phosphatase type 2/haloperoxidase
ENSGALG00000028616	124.03	395.562	-1.6732	1.01e-11	9.27e-11	CELSR2	Cadherin-like||Cadherin||Laminin G domain||Concanavalin A-like lectin/glucanase domain||EGF-like domain, extracellular||Epidermal growth factor-like domain||EGF-like calcium-binding domain
ENSGALG00000028619	237.353	567.733	-1.2582	8.16e-36	3.23e-34	-	Immunoglobulin subtype||Immunoglobulin-like domain
ENSGALG00000028664	945.495	1916.19	-1.0191	1.89e-49	1.25e-47	CKS1B	Cyclin-dependent kinase, regulatory subunit
ENSGALG00000028718	43.9332	212.655	-2.2751	6.72e-36	2.67e-34	-	Immunoglobulin subtype||Immunoglobulin subtype 2
ENSGALG00000028750	292.864	627.496	-1.0994	1.68e-09	1.25e-08	STAT2	STAT transcription factor, DNA-binding||STAT transcription factor, all-alpha||STAT transcription factor, coiled coil||p53-like transcription factor, DNA-binding
ENSGALG00000028795	3683.86	1752.09	1.0721	6.5e-92	1.39e-89	CADM3	Neurexin/syndecan/glycophorin C||Immunoglobulin subtype 2||Immunoglobulin-like domain||CD80-like, immunoglobulin C2-set||Immunoglobulin subtype||Immunoglobulin C1-set
ENSGALG00000028982	1391.9	4429.81	-1.6702	9.84e-220	1.2e-216	CMPK2	UMP-CMP kinase, mitochondrai||P-loop containing nucleoside triphosphate hydrolase
ENSGALG00000028988	195.819	41.5605	2.2362	2.23e-31	7.38e-30	-	NAD:arginine ADP-ribosyltransferase, ART
ENSGALG00000029020	145.087	365.649	-1.3335	1.07e-14	1.26e-13	PLPP4	Phosphatidic acid phosphatase type 2/haloperoxidase
ENSGALG00000029024	2533.35	1061.36	1.2551	1.35e-99	3.03e-97	TCF21	Myc-type, basic helix-loop-helix (bHLH) domain
ENSGALG00000029035	114.289	266.397	-1.2209	9.35e-18	1.4e-16	-	C-type lectin fold||C-type lectin
ENSGALG00000029079	91.708	38.6394	1.247	1e-05	4.52e-05	-	MHC classes I/II-like antigen recognition protein||MHC class I alpha chain, alpha1 alpha2 domains||MHC class I alpha chain||MHC class II, beta chain, N-terminal
ENSGALG00000029150	237.409	482.455	-1.023	1.38e-07	8.11e-07	AK1	Adenylate kinase, isozyme 1/5||P-loop containing nucleoside triphosphate hydrolase||Adenylate kinase/UMP-CMP kinase
ENSGALG00000029173	57.2623	143.185	-1.3222	1.03e-11	9.48e-11	LAT2	-
ENSGALG00000029181	298.408	759.749	-1.3482	8.53e-10	6.54e-09	-	Ubiquitin-conjugating enzyme/RWD-like||Ubiquitin-conjugating enzyme E2
Novel00053	60.2358	143.508	-1.2524	3.44e-11	3.02e-10	--	PREDICTED: C-type lectin domain family 2 member E-like [Gallus gallus]
Novel00055	32.748	98.1221	-1.5832	4.11e-11	3.58e-10	--	PREDICTED: NKG2-C type II integral membrane protein-like [Gallus gallus]
Novel00057	135.619	45.3798	1.5794	3.1e-14	3.53e-13	--	PREDICTED: class I histocompatibility antigen, F10 alpha chain isoform X5 [Gallus gallus]
Novel00091	293.257	145.342	1.0127	2.6e-14	2.99e-13	--	reverse transcriptase, partial [Gallus gallus]
Novel00182	221.897	94.2323	1.2356	2.63e-14	3.02e-13	--	PREDICTED: SH2 domain-containing adapter protein E [Cuculus canorus]
Novel00192	23.3249	99.876	-2.0983	4.02e-16	5.33e-15	--	gag and reverse transcriptase polyprotein precursor [Gallus gallus]
Novel00203	92.1217	29.6072	1.6376	9.29e-11	7.78e-10	--	PREDICTED: immunoglobulin superfamily member 1-like, partial [Gallus gallus]
Novel00284	160.691	60.4686	1.41	9.73e-14	1.07e-12	--	PREDICTED: leukocyte immunoglobulin-like receptor subfamily A member 6-like, partial [Gallus gallus]
Novel00323	629.394	167.192	1.9125	1.37e-71	1.83e-69	--	PREDICTED: platelet glycoprotein VI-like, partial [Gallus gallus]
Novel00383	61.6452	23.5457	1.3885	3.66e-06	1.77e-05	--	PREDICTED: LOW QUALITY PROTEIN: protein NLRC3 [Meleagris gallopavo]
Novel00447	73.7295	221.951	-1.5899	4.39e-06	2.1e-05	--	PREDICTED: LOW QUALITY PROTEIN: cadherin EGF LAG seven-pass G-type receptor 2-like, partial [Meleagris gallopavo]
Novel00466	77.9454	26.1924	1.5733	6.85e-09	4.73e-08	--	PREDICTED: platelet glycoprotein VI-like [Gallus gallus]
Novel00534	13.564	40.6194	-1.5824	1.93e-05	8.29e-05	--	PREDICTED: germin-like protein subfamily 2 member 2-like [Gallus gallus]
Novel00554	223.403	91.509	1.2877	8.17e-14	9.03e-13	--	immunoglobulin-like receptor CHIR2D-898 precursor, partial [Gallus gallus]
Novel00565	105.102	44.1888	1.25	1.89e-08	1.24e-07	--	PREDICTED: uncharacterized protein LOC101749770, partial [Gallus gallus]
Novel00577	2163.18	8966.28	-2.0514	3.67e-43	1.89e-41	--	Ig alpha chain - chicken [Gallus gallus]
Novel00619	522.993	1229.89	-1.2337	1.35e-21	2.55e-20	--	PREDICTED: uncharacterized protein LOC104912013 [Meleagris gallopavo]
Novel00627	52.8196	24.9	1.0849	0.0071932	0.018059	--	PREDICTED: leukocyte immunoglobulin-like receptor subfamily B member 5-like [Gallus gallus]
Novel00643	175.004	70.6347	1.3089	1.47e-13	1.59e-12	--	--
Novel00671	11.6268	25.4443	-1.1299	0.013713	0.031982	--	PREDICTED: V-set and transmembrane domain-containing protein 1-like, partial [Gallus gallus]
Novel00690	43.3507	271.556	-2.6471	8.84e-55	7.06e-53	--	PREDICTED: DNA-directed RNA polymerase II subunit RPB1-like [Lepisosteus oculatus]
Novel00709	16.4347	56.3908	-1.7787	6.77e-08	4.14e-07	--	PREDICTED: acetylcholine receptor subunit beta-like [Gallus gallus]
Novel00711	11.9682	40.4191	-1.7558	5.6e-06	2.63e-05	--	PREDICTED: dynactin-associated protein [Anas platyrhynchos]
Novel00742	284.178	570.925	-1.0065	2.74e-06	1.36e-05	--	PREDICTED: spindle and kinetochore-associated protein 1-like [Gallus gallus]
Novel00775	108.69	220.755	-1.0222	0.0020364	0.005879	--	PREDICTED: uncharacterized protein LOC104912013 [Meleagris gallopavo]
Novel00821	133.683	65.9399	1.0196	1.65e-07	9.61e-07	--	PREDICTED: leukocyte immunoglobulin-like receptor subfamily A member 6-like, partial [Gallus gallus]
Novel00849	201.074	559.467	-1.4763	3.84e-45	2.17e-43	--	--
Novel00897	22.4857	67.471	-1.5853	3.53e-08	2.25e-07	--	PREDICTED: C-type lectin domain family 2 member E-like, partial [Gallus gallus]
Novel00900	530.883	101.237	2.3907	3.28e-84	5.45e-82	--	--
Novel00901	356.822	1016.99	-1.511	1.7e-75	2.43e-73	--	--
Novel00928	247.545	888.959	-1.8444	1.93e-49	1.27e-47	--	hypothetical protein CAPTEDRAFT_133476 [Capitella teleta]
Novel00935	39.6963	13.3188	1.5755	3.67e-05	0.00015082	--	PREDICTED: tetratricopeptide repeat protein 38-like, partial [Meleagris gallopavo]
Novel00945	23.9286	404.132	-4.078	3.77e-128	1.7e-125	--	--
Novel00992	70.713	244.559	-1.7901	1.08e-08	7.31e-08	--	PREDICTED: cadherin EGF LAG seven-pass G-type receptor 2-like, partial [Gallus gallus]
Novel00993	15.4845	59.2812	-1.9367	3.93e-09	2.79e-08	--	PREDICTED: LOW QUALITY PROTEIN: cadherin EGF LAG seven-pass G-type receptor 2-like, partial [Meleagris gallopavo]
Novel01011	133.455	332.296	-1.3161	2.8e-24	6.29e-23	--	PREDICTED: ras GTPase-activating-like protein IQGAP3 isoform X3 [Nipponia nippon]
Novel01019	15.8311	50.7177	-1.6797	7.46e-07	3.99e-06	--	PREDICTED: osteoclast-associated immunoglobulin-like receptor-like [Gallus gallus]
Novel01043	47.4214	98.2015	-1.0502	3.97e-06	1.91e-05	--	PREDICTED: ras GTPase-activating-like protein IQGAP3-like [Gallus gallus]
Novel01044	53.6438	142.389	-1.4084	5.78e-05	0.00022801	--	PREDICTED: ras GTPase-activating-like protein IQGAP3-like [Gallus gallus]
Novel01108	141.813	453.006	-1.6755	0.01011	0.024443	--	PREDICTED: mucin-19-like [Gallus gallus]
Novel01181	21.9922	57.4432	-1.3851	3.58e-06	1.74e-05	--	PREDICTED: LOW QUALITY PROTEIN: ras GTPase-activating-like protein IQGAP3 [Melopsittacus undulatus]
Novel01182	54.0363	151.362	-1.486	1.2e-10	9.91e-10	--	PREDICTED: ras GTPase-activating-like protein IQGAP3-like [Gallus gallus]
Novel01202	861.244	2093.71	-1.2816	0.00049902	0.0016617	--	Ig heavy chain variable region, partial [Gallus gallus]
Novel01203	47.359	166.439	-1.8133	8.47e-15	1.02e-13	--	immunoglobulin heavy chain, partial [Gallus gallus]
Novel01204	183.3	1839.19	-3.3268	9.68e-34	3.5e-32	--	immunoglobulin heavy chain V-region, partial [Gallus gallus]
Novel01205	220.785	1308.35	-2.567	7.41e-22	1.43e-20	--	immunoglobulin heavy chain V-region, partial [Gallus gallus]
Novel01221	100.689	47.5504	1.0824	1.19e-06	6.18e-06	--	PREDICTED: leukocyte immunoglobulin-like receptor subfamily B member 1-like isoform X1 [Gallus gallus]
Novel01360	194.016	96.9955	1.0002	4.6e-10	3.6e-09	--	unknown [Gallus gallus]
Novel01390	306.633	105.292	1.5421	5.49e-28	1.52e-26	--	PREDICTED: uncharacterized protein LOC101796487 [Anas platyrhynchos]
Novel01393	250.293	514.07	-1.0383	4.09e-24	9.08e-23	--	PREDICTED: uncharacterized protein LOC104691101 [Corvus cornix cornix]>gi|726994565|ref|XP_010412007.1| PREDICTED: uncharacterized protein LOC104698400 [Corvus cornix cornix]>gi|726996491|ref|XP_010388599.1| PREDICTED: uncharacterized protein LOC104683409 [Corvus cornix cornix]>gi|727004470|ref|XP_010392338.1| PREDICTED: uncharacterized protein LOC104685941 [Corvus cornix cornix]>gi|727004798|ref…
Novel01413	143.375	381.515	-1.4119	6.31e-24	1.38e-22	--	Mariner Mos1 transposase, partial [Stegodyphus mimosarum]
Novel01427	692.679	1573.16	-1.1834	7.05e-69	8.83e-67	--	hypothetical protein N334_12917, partial [Pelecanus crispus]
Novel01435	1323.03	634.699	1.0597	3.84e-49	2.48e-47	--	--
Novel01445	45.9567	144.952	-1.6572	1.53e-14	1.79e-13	--	--
Novel01541	376.537	174.833	1.1068	2.58e-20	4.6e-19	--	--
Novel01570	128.336	297.158	-1.2113	0.00061966	0.0020224	--	PREDICTED: class E basic helix-loop-helix protein 41, partial [Gallus gallus]
Novel01597	174.869	488.088	-1.4809	3.01e-40	1.38e-38	--	PREDICTED: uncharacterized protein LOC101751913 isoform X3 [Gallus gallus]
Novel01707	1323.13	538.723	1.2963	9.57e-70	1.21e-67	--	PREDICTED: LOW QUALITY PROTEIN: RNA-directed DNA polymerase from mobile element jockey-like [Egretta garzetta]
Novel01733	2814.77	1319.33	1.0932	4.63e-82	7.5e-80	--	--
Novel01765	1259.24	557.189	1.1763	8.55e-57	7.58e-55	--	--
Novel01830	133.661	64.9752	1.0406	7e-08	4.27e-07	--	PREDICTED: putative protein TPRXL-like, partial [Gallus gallus]
Novel01861	4989.84	10889.1	-1.1258	6.34e-48	3.89e-46	--	ORF2 [Acanthochelys spixii]
Novel01891	1977.86	4502.11	-1.1867	2.58e-121	9.51e-119	--	PREDICTED: E3 ubiquitin/ISG15 ligase TRIM25 isoform X2 [Gallus gallus]>gi|513206443|ref|XP_004944889.1| PREDICTED: E3 ubiquitin/ISG15 ligase TRIM25 isoform X1 [Gallus gallus]
Novel01961	45.1315	127.461	-1.4979	8.26e-13	8.34e-12	--	--
Novel01984	100.991	49.5947	1.026	3.61e-06	1.75e-05	--	--
Novel02047	194.265	96.5241	1.0091	3.88e-10	3.08e-09	--	PREDICTED: anomalous homeobox protein, partial [Haliaeetus leucocephalus]
Novel02061	155.524	457.389	-1.5563	1.46e-41	6.99e-40	--	PREDICTED: class I histocompatibility antigen, F10 alpha chain-like [Gallus gallus]
Novel02079	327.818	52.0461	2.655	3.33e-63	3.51e-61	--	--
Novel02119	1163.24	445.349	1.3851	1.94e-71	2.56e-69	--	PREDICTED: uncharacterized protein LOC104913764 [Meleagris gallopavo]
Novel02169	4881.7	1938.11	1.3327	1.49e-107	4.3e-105	--	PREDICTED: transmembrane protein 211 [Haliaeetus leucocephalus]
Novel02256	115.72	47.1817	1.2943	2.91e-09	2.1e-08	--	PREDICTED: transcription factor SOX-4, partial [Meleagris gallopavo]
Novel02353	85.1928	174.788	-1.0368	2.3e-07	1.32e-06	--	--
Novel02474	264.633	97.5084	1.4404	5.47e-22	1.07e-20	--	--
Novel02520	79.9855	283.483	-1.8255	1.76e-34	6.72e-33	--	--
Novel02522	1781.61	864.531	1.0432	3.88e-30	1.21e-28	--	PREDICTED: sodium/potassium ATPase inhibitor SPAI-2-like [Gallus gallus]
Novel02593	14.713	41.2575	-1.4876	4.23e-05	0.00017187	--	--
Novel02636	127.8	56.4725	1.1783	3.79e-09	2.69e-08	--	PREDICTED: CD164 sialomucin-like 2 protein [Gallus gallus]
Novel02715	128.801	296.764	-1.2042	5.04e-17	7.08e-16	--	PREDICTED: Fc receptor-like protein 3-like, partial [Gallus gallus]
Novel02800	385.795	1188.52	-1.6233	1.59e-07	9.3e-07	--	PREDICTED: collagen alpha-1(XVIII) chain-like, partial [Gallus gallus]
Novel02901	47.5429	116.159	-1.2888	1.14e-09	8.63e-09	--	hypothetical protein N334_12656, partial [Pelecanus crispus]
Novel02908	133.814	355.368	-1.4091	8.82e-29	2.58e-27	--	--
Novel02910	187.463	375.06	-1.0005	1.36e-17	2e-16	--	hypothetical protein Y956_07182, partial [Nipponia nippon]
Novel02938	101.167	443.94	-2.1336	4.91e-64	5.53e-62	--	PREDICTED: signal transducer CD24 [Meleagris gallopavo]
Novel03058	27.9709	12.8563	1.1215	0.0092226	0.022525	--	--
Novel03278	662.378	228.954	1.5326	2.24e-53	1.69e-51	--	hypothetical protein N337_07971, partial [Phoenicopterus ruber ruber]
Novel03336	137.585	66.8206	1.042	3.28e-08	2.1e-07	--	PREDICTED: C-type lectin domain family 14 member A [Pseudopodoces humilis]
Novel03448	69.4487	31.314	1.1491	2.19e-05	9.29e-05	--	PREDICTED: adipogenesis regulatory factor-like [Phaethon lepturus]
Novel03493	246.135	571.717	-1.2159	1.11e-33	3.98e-32	--	hypothetical protein N339_08262, partial [Pterocles gutturalis]
Novel03669	25.746	54.3625	-1.0783	0.00032621	0.0011254	--	--
Novel03756	1094.17	167.94	2.7038	5.95e-182	4.52e-179	--	--
Novel03778	72.3757	162.545	-1.1673	2.29e-06	1.14e-05	--	PREDICTED: undifferentiated embryonic cell transcription factor 1-like [Gallus gallus]
Novel03785	809.061	333.658	1.2779	2.42e-47	1.47e-45	--	PREDICTED: interleukin-31 receptor subunit alpha isoform X6 [Gallus gallus]
Novel03792	1014.73	450.622	1.1711	1.8e-48	1.14e-46	--	--
Novel03874	97.8181	37.1998	1.3948	3.1e-09	2.22e-08	--	PREDICTED: chromosome Z open reading frame, human C9orf150 [Gallus gallus]
