# Supplementary material for: Transcriptomic Analysis of Spleen Revealed Mechanism of Dexamethasone-Induced Immune Suppression in Chicks
Source: Genes (Basel). 2020 May 6;11(5):513. doi: 10.3390/genes11050513 (PMC7288455; doi:10.3390/genes11050513)
Supplement: Supplementary file 1 [file genes-11-00513-s001.zip › Supplementary Files/Additional File 5 Table S4.xlsx]

## Sheet: D_SvsB_S.DEG_GO_enrichment_resu
Table S4. The top 30 most enriched GO terms of SDEGS.
GO_accession	Description	Term_type	Over_represented_pValue	Corrected_pValue	DEG_item	DEG_list	Bg_item	Bg_list	Up	Up_Gene_names	Down	Down_Gene_names
GO:0002376	immune system process	biological_process	7.9275e-08	0.0013903	63	413	1220	15671	30	ENSGALG00000002112,ENSGALG00000002283,ENSGALG00000002431,ENSGALG00000009700,ENSGALG00000011982,ENSGALG00000000162,ENSGALG00000015166,ENSGALG00000008439,ENSGALG00000002452,ENSGALG00000016075,Novel01765,ENSGALG00000011110,ENSGALG00000006992,ENSGALG00000006864,ENSGALG00000016785,ENSGALG00000013907,ENSGALG00000015634,Novel03792,ENSGALG00000012787,ENSGALG00000016718,ENSGALG00000007011,ENSGALG000000151…	33	ENSGALG00000013723,ENSGALG00000007381,ENSGALG00000028519,ENSGALG00000027955,ENSGALG00000009639,ENSGALG00000021139,ENSGALG00000016400,ENSGALG00000010336,ENSGALG00000006751,ENSGALG00000003577,ENSGALG00000010338,ENSGALG00000028502,ENSGALG00000013925,ENSGALG00000011089,ENSGALG00000007675,Novel02061,ENSGALG00000012104,ENSGALG00000010381,ENSGALG00000028750,ENSGALG00000011646,ENSGALG00000024122,ENSGALG0…
GO:0004896	cytokine receptor activity	molecular_function	6.396e-07	0.0056086	11	413	63	15671	9	ENSGALG00000003747,ENSGALG00000016783,ENSGALG00000011734,ENSGALG00000016785,ENSGALG00000014855,ENSGALG00000011058,ENSGALG00000011808,Novel03785,ENSGALG00000002112	2	ENSGALG00000007675,ENSGALG00000028519
GO:0006955	immune response	biological_process	1.2696e-06	0.0074223	37	413	589	15671	14	Novel01765,ENSGALG00000015634,ENSGALG00000016785,ENSGALG00000002431,ENSGALG00000002283,ENSGALG00000000162,ENSGALG00000008439,ENSGALG00000024466,ENSGALG00000026145,ENSGALG00000015148,ENSGALG00000029079,ENSGALG00000004617,ENSGALG00000012787,Novel03792	23	ENSGALG00000028502,ENSGALG00000003577,ENSGALG00000010338,ENSGALG00000007675,Novel02061,ENSGALG00000011089,ENSGALG00000013925,ENSGALG00000028519,ENSGALG00000007381,ENSGALG00000027955,ENSGALG00000013723,ENSGALG00000006751,ENSGALG00000021139,ENSGALG00000016400,ENSGALG00000010336,ENSGALG00000002614,ENSGALG00000026098,ENSGALG00000016590,ENSGALG00000011668,ENSGALG00000029173,ENSGALG00000013911,ENSGALG0…
GO:0034097	response to cytokine	biological_process	7.2133e-06	0.031627	22	413	288	15671	12	ENSGALG00000016783,ENSGALG00000003747,ENSGALG00000014855,ENSGALG00000015209,ENSGALG00000011808,ENSGALG00000002963,ENSGALG00000002283,ENSGALG00000002112,ENSGALG00000011734,ENSGALG00000016785,ENSGALG00000011058,ENSGALG00000016075	10	ENSGALG00000010331,ENSGALG00000010336,ENSGALG00000028519,ENSGALG00000007675,ENSGALG00000013925,ENSGALG00000011668,ENSGALG00000010338,ENSGALG00000026098,ENSGALG00000007651,ENSGALG00000010560
GO:0070098	chemokine-mediated signaling pathway	biological_process	1.0311e-05	0.036167	8	413	38	15671	2	ENSGALG00000011808,ENSGALG00000011734	6	ENSGALG00000010338,ENSGALG00000026098,ENSGALG00000028519,ENSGALG00000011668,ENSGALG00000010336,ENSGALG00000007675
GO:0071345	cellular response to cytokine stimulus	biological_process	1.537e-05	0.044927	20	413	256	15671	11	ENSGALG00000011734,ENSGALG00000016785,ENSGALG00000011058,ENSGALG00000016075,ENSGALG00000016783,ENSGALG00000003747,ENSGALG00000014855,ENSGALG00000011808,ENSGALG00000015209,ENSGALG00000002963,ENSGALG00000002112	9	ENSGALG00000007675,ENSGALG00000013925,ENSGALG00000011668,ENSGALG00000010338,ENSGALG00000007651,ENSGALG00000026098,ENSGALG00000010331,ENSGALG00000010336,ENSGALG00000028519
GO:0019221	cytokine-mediated signaling pathway	biological_process	3.0838e-05	0.069232	16	413	181	15671	8	ENSGALG00000011058,ENSGALG00000016785,ENSGALG00000011734,ENSGALG00000002112,ENSGALG00000011808,ENSGALG00000014855,ENSGALG00000016783,ENSGALG00000003747	8	ENSGALG00000010338,ENSGALG00000007651,ENSGALG00000026098,ENSGALG00000013925,ENSGALG00000011668,ENSGALG00000007675,ENSGALG00000028519,ENSGALG00000010336
GO:0005615	extracellular space	cellular_component	3.3246e-05	0.069232	35	413	628	15671	21	ENSGALG00000003472,ENSGALG00000008439,ENSGALG00000012802,ENSGALG00000012735,ENSGALG00000002893,ENSGALG00000027232,ENSGALG00000003028,ENSGALG00000006992,ENSGALG00000021074,ENSGALG00000019553,ENSGALG00000026613,ENSGALG00000001926,ENSGALG00000012787,ENSGALG00000016330,ENSGALG00000011883,ENSGALG00000009693,ENSGALG00000007358,ENSGALG00000014872,ENSGALG00000024466,ENSGALG00000001234,ENSGALG00000015148	14	ENSGALG00000028564,ENSGALG00000010336,ENSGALG00000009963,ENSGALG00000015662,ENSGALG00000007381,ENSGALG00000001558,ENSGALG00000009568,Novel02520,ENSGALG00000013925,ENSGALG00000028502,ENSGALG00000010338,ENSGALG00000016852,ENSGALG00000011668,ENSGALG00000026098
GO:0006935	chemotaxis	biological_process	3.8665e-05	0.069232	21	413	296	15671	13	ENSGALG00000015729,ENSGALG00000024466,ENSGALG00000015148,ENSGALG00000013907,ENSGALG00000011734,ENSGALG00000014523,ENSGALG00000014872,ENSGALG00000011808,ENSGALG00000016330,ENSGALG00000010780,ENSGALG00000002112,ENSGALG00000009048,ENSGALG00000001926	8	ENSGALG00000026098,ENSGALG00000010338,ENSGALG00000007675,ENSGALG00000013925,ENSGALG00000011668,ENSGALG00000028519,ENSGALG00000005256,ENSGALG00000010336
GO:0042330	taxis	biological_process	4.0207e-05	0.069232	21	413	297	15671	13	ENSGALG00000009048,ENSGALG00000001926,ENSGALG00000016330,ENSGALG00000011808,ENSGALG00000010780,ENSGALG00000002112,ENSGALG00000013907,ENSGALG00000011734,ENSGALG00000014523,ENSGALG00000014872,ENSGALG00000015729,ENSGALG00000024466,ENSGALG00000015148	8	ENSGALG00000010336,ENSGALG00000028519,ENSGALG00000005256,ENSGALG00000007675,ENSGALG00000011668,ENSGALG00000013925,ENSGALG00000010338,ENSGALG00000026098
GO:0002682	regulation of immune system process	biological_process	4.3423e-05	0.069232	36	413	680	15671	17	ENSGALG00000016785,ENSGALG00000013907,ENSGALG00000011110,ENSGALG00000016075,ENSGALG00000008439,ENSGALG00000002452,ENSGALG00000002283,ENSGALG00000002112,ENSGALG00000011982,ENSGALG00000002431,ENSGALG00000009700,ENSGALG00000014872,ENSGALG00000004617,ENSGALG00000029079,ENSGALG00000015148,ENSGALG00000007011,ENSGALG00000016718	19	ENSGALG00000011089,ENSGALG00000013925,ENSGALG00000010338,ENSGALG00000016400,ENSGALG00000010336,ENSGALG00000021139,ENSGALG00000006751,ENSGALG00000027955,ENSGALG00000007381,ENSGALG00000011668,ENSGALG00000016590,ENSGALG00000010560,ENSGALG00000026098,ENSGALG00000002614,ENSGALG00000026069,ENSGALG00000024122,ENSGALG00000013911,ENSGALG00000010381,ENSGALG00000028750
GO:0045236	CXCR chemokine receptor binding	molecular_function	5.2805e-05	0.077174	4	413	8	15671	0		4	ENSGALG00000010338,ENSGALG00000011668,ENSGALG00000026098,ENSGALG00000010336
GO:0002684	positive regulation of immune system process	biological_process	7.5029e-05	0.10122	26	413	433	15671	12	ENSGALG00000029079,ENSGALG00000004617,ENSGALG00000014872,ENSGALG00000016785,ENSGALG00000016075,ENSGALG00000011110,ENSGALG00000015148,ENSGALG00000002452,ENSGALG00000007011,ENSGALG00000008439,ENSGALG00000002431,ENSGALG00000002283	14	ENSGALG00000016590,ENSGALG00000011089,ENSGALG00000011668,ENSGALG00000002614,ENSGALG00000010338,ENSGALG00000026098,ENSGALG00000006751,ENSGALG00000013911,ENSGALG00000026069,ENSGALG00000021139,ENSGALG00000016400,ENSGALG00000010336,ENSGALG00000007381,ENSGALG00000027955
GO:0071310	cellular response to organic substance	biological_process	9.7044e-05	0.12157	47	413	1027	15671	32	ENSGALG00000003747,ENSGALG00000003472,ENSGALG00000015018,ENSGALG00000014855,ENSGALG00000008439,ENSGALG00000015209,ENSGALG00000009700,ENSGALG00000009107,ENSGALG00000002112,ENSGALG00000002963,ENSGALG00000013907,ENSGALG00000025988,ENSGALG00000002893,ENSGALG00000016785,ENSGALG00000012801,ENSGALG00000027374,ENSGALG00000011058,ENSGALG00000012055,ENSGALG00000016075,ENSGALG00000016783,ENSGALG00000012457,…	15	ENSGALG00000010331,ENSGALG00000010336,ENSGALG00000028519,ENSGALG00000028982,ENSGALG00000007675,ENSGALG00000011473,ENSGALG00000013925,ENSGALG00000010338,ENSGALG00000013911,ENSGALG00000011668,ENSGALG00000015736,ENSGALG00000014250,ENSGALG00000010560,ENSGALG00000026098,ENSGALG00000007651
GO:0010033	response to organic substance	biological_process	0.00012615	0.14241	55	413	1284	15671	37	ENSGALG00000011734,ENSGALG00000003678,ENSGALG00000014872,ENSGALG00000015148,ENSGALG00000003803,ENSGALG00000016783,ENSGALG00000005352,ENSGALG00000011875,ENSGALG00000001926,ENSGALG00000012457,ENSGALG00000018639,ENSGALG00000002556,ENSGALG00000011808,ENSGALG00000012787,ENSGALG00000011883,ENSGALG00000013907,ENSGALG00000025988,ENSGALG00000016785,ENSGALG00000002893,ENSGALG00000027374,ENSGALG00000012055,…	18	ENSGALG00000011668,ENSGALG00000015736,ENSGALG00000007651,ENSGALG00000026098,ENSGALG00000010560,ENSGALG00000013057,ENSGALG00000014250,ENSGALG00000013911,ENSGALG00000004336,ENSGALG00000007675,ENSGALG00000011473,ENSGALG00000028982,ENSGALG00000013925,ENSGALG00000010338,ENSGALG00000010331,ENSGALG00000010336,ENSGALG00000028519,ENSGALG00000028368
GO:0007166	cell surface receptor signaling pathway	biological_process	0.00014666	0.14241	57	413	1365	15671	38	ENSGALG00000001926,ENSGALG00000018639,ENSGALG00000003716,ENSGALG00000016783,Novel00554,ENSGALG00000012787,ENSGALG00000016330,ENSGALG00000011808,ENSGALG00000016718,ENSGALG00000002556,ENSGALG00000014872,ENSGALG00000007358,ENSGALG00000011734,ENSGALG00000003803,ENSGALG00000001795,ENSGALG00000014855,ENSGALG00000008439,ENSGALG00000003747,ENSGALG00000012023,ENSGALG00000003472,ENSGALG00000008509,ENSGALG0…	19	Novel00992,ENSGALG00000011116,ENSGALG00000005256,ENSGALG00000027788,ENSGALG00000010381,ENSGALG00000024120,ENSGALG00000011668,ENSGALG00000007651,ENSGALG00000026098,ENSGALG00000005011,ENSGALG00000010336,ENSGALG00000006751,ENSGALG00000011544,ENSGALG00000028519,ENSGALG00000016511,ENSGALG00000013925,ENSGALG00000007675,ENSGALG00000027874,ENSGALG00000010338
GO:0004888	transmembrane signaling receptor activity	molecular_function	0.00015126	0.14241	33	413	637	15671	23	ENSGALG00000007472,ENSGALG00000005923,ENSGALG00000012457,ENSGALG00000016783,ENSGALG00000016718,ENSGALG00000011808,ENSGALG00000006038,ENSGALG00000013244,ENSGALG00000011734,Novel03785,ENSGALG00000013417,Novel01221,ENSGALG00000015729,ENSGALG00000014855,ENSGALG00000003747,ENSGALG00000001416,ENSGALG00000002112,ENSGALG00000016785,ENSGALG00000013907,ENSGALG00000026241,ENSGALG00000002294,ENSGALG000000110…	10	ENSGALG00000010381,ENSGALG00000005256,Novel00992,ENSGALG00000016590,Novel00993,ENSGALG00000016511,ENSGALG00000028519,ENSGALG00000013925,ENSGALG00000007675,Novel02908
GO:0004872	receptor activity	molecular_function	0.00015333	0.14241	41	413	871	15671	31	ENSGALG00000011058,ENSGALG00000012055,ENSGALG00000011110,ENSGALG00000002294,ENSGALG00000026241,ENSGALG00000015634,ENSGALG00000025988,ENSGALG00000013907,ENSGALG00000016785,ENSGALG00000010875,ENSGALG00000008509,ENSGALG00000001416,ENSGALG00000002112,ENSGALG00000003747,ENSGALG00000008439,ENSGALG00000014855,ENSGALG00000015729,ENSGALG00000001795,Novel01221,ENSGALG00000003803,ENSGALG00000013417,Novel037…	10	Novel02908,ENSGALG00000007675,ENSGALG00000013925,ENSGALG00000028519,ENSGALG00000016511,Novel00993,ENSGALG00000016590,Novel00992,ENSGALG00000005256,ENSGALG00000010381
GO:0031225	anchored component of membrane	cellular_component	0.00015428	0.14241	6	413	33	15671	5	ENSGALG00000016902,ENSGALG00000003433,ENSGALG00000001896,ENSGALG00000009523,ENSGALG00000005360	1	ENSGALG00000006751
GO:0031012	extracellular matrix	cellular_component	0.00022765	0.19945	18	413	277	15671	13	ENSGALG00000003028,ENSGALG00000016902,ENSGALG00000021074,ENSGALG00000012568,ENSGALG00000006992,ENSGALG00000014523,ENSGALG00000009693,ENSGALG00000011740,ENSGALG00000015634,ENSGALG00000014872,ENSGALG00000007358,ENSGALG00000016785,ENSGALG00000016220	5	Novel02800,ENSGALG00000009568,ENSGALG00000001071,ENSGALG00000011888,ENSGALG00000000327
GO:0038023	signaling receptor activity	molecular_function	0.00023882	0.19945	35	413	713	15671	25	ENSGALG00000011808,ENSGALG00000016718,ENSGALG00000016783,ENSGALG00000005923,ENSGALG00000007472,ENSGALG00000012457,ENSGALG00000015729,Novel01221,Novel03785,ENSGALG00000013417,ENSGALG00000011734,ENSGALG00000013244,ENSGALG00000006038,ENSGALG00000002112,ENSGALG00000001416,ENSGALG00000003747,ENSGALG00000008439,ENSGALG00000014855,ENSGALG00000012055,ENSGALG00000011058,ENSGALG00000026241,ENSGALG000000022…	10	ENSGALG00000005256,Novel00992,ENSGALG00000010381,ENSGALG00000016590,ENSGALG00000028519,ENSGALG00000016511,Novel00993,Novel02908,ENSGALG00000007675,ENSGALG00000013925
GO:0009986	cell surface	cellular_component	0.00031008	0.24719	23	413	406	15671	16	ENSGALG00000017280,ENSGALG00000003747,ENSGALG00000008439,ENSGALG00000011808,ENSGALG00000009107,ENSGALG00000016718,ENSGALG00000013907,ENSGALG00000010875,ENSGALG00000005360,ENSGALG00000015729,ENSGALG00000012505,ENSGALG00000016075,ENSGALG00000011110,ENSGALG00000005310,ENSGALG00000013417,ENSGALG00000015148	7	ENSGALG00000006751,ENSGALG00000026069,ENSGALG00000024122,ENSGALG00000028519,ENSGALG00000016511,ENSGALG00000007675,ENSGALG00000013925
GO:0002252	immune effector process	biological_process	0.00034827	0.26557	22	413	366	15671	7	ENSGALG00000009700,ENSGALG00000002431,ENSGALG00000008439,ENSGALG00000015148,ENSGALG00000029079,ENSGALG00000004617,ENSGALG00000013244	15	ENSGALG00000007381,ENSGALG00000028750,ENSGALG00000009639,ENSGALG00000027955,ENSGALG00000013723,ENSGALG00000029173,ENSGALG00000013911,ENSGALG00000026069,ENSGALG00000021139,ENSGALG00000016400,ENSGALG00000002614,ENSGALG00000003577,ENSGALG00000016590,ENSGALG00000011089,ENSGALG00000013925
GO:0005576	extracellular region	cellular_component	0.00040163	0.28996	100	413	2743	15671	64	ENSGALG00000015180,ENSGALG00000026613,ENSGALG00000003716,ENSGALG00000011415,ENSGALG00000016330,ENSGALG00000002556,ENSGALG00000002103,Novel03792,ENSGALG00000007943,ENSGALG00000014872,ENSGALG00000006038,Novel01707,ENSGALG00000003803,ENSGALG00000007796,Novel03756,ENSGALG00000015148,ENSGALG00000012568,ENSGALG00000011823,ENSGALG00000011406,ENSGALG00000015058,ENSGALG00000003028,ENSGALG00000007129,ENSGA…	36	ENSGALG00000021128,ENSGALG00000011668,ENSGALG00000026098,ENSGALG00000015764,ENSGALG00000028564,ENSGALG00000006751,ENSGALG00000006378,ENSGALG00000010336,ENSGALG00000007381,ENSGALG00000016511,ENSGALG00000001558,ENSGALG00000028560,Novel02061,Novel02520,ENSGALG00000012784,ENSGALG00000016759,ENSGALG00000016852,ENSGALG00000011784,ENSGALG00000027788,ENSGALG00000023622,ENSGALG00000011078,ENSGALG000000115…
GO:0048584	positive regulation of response to stimulus	biological_process	0.00042783	0.28996	47	413	1098	15671	28	ENSGALG00000008439,ENSGALG00000012023,ENSGALG00000012735,ENSGALG00000002283,ENSGALG00000001416,ENSGALG00000011982,ENSGALG00000002431,ENSGALG00000016785,ENSGALG00000013907,ENSGALG00000006992,ENSGALG00000023933,ENSGALG00000021074,ENSGALG00000014829,ENSGALG00000007129,ENSGALG00000027232,ENSGALG00000012801,ENSGALG00000011875,ENSGALG00000026613,ENSGALG00000001926,ENSGALG00000012787,ENSGALG00000014872,…	19	ENSGALG00000016400,ENSGALG00000010336,ENSGALG00000021139,ENSGALG00000006751,ENSGALG00000011544,ENSGALG00000027955,ENSGALG00000007381,ENSGALG00000011089,ENSGALG00000013925,ENSGALG00000010338,ENSGALG00000026069,ENSGALG00000013911,ENSGALG00000005256,ENSGALG00000024120,ENSGALG00000011668,ENSGALG00000016590,ENSGALG00000026098,ENSGALG00000010560,ENSGALG00000002614
GO:0008009	chemokine activity	molecular_function	0.00044585	0.28996	5	413	21	15671	1	ENSGALG00000024466	4	ENSGALG00000011668,ENSGALG00000026098,ENSGALG00000010336,ENSGALG00000010338
GO:0050896	response to stimulus	biological_process	0.00044639	0.28996	162	413	5029	15671	97	ENSGALG00000012787,Novel00554,ENSGALG00000011883,ENSGALG00000017280,ENSGALG00000005923,ENSGALG00000007472,ENSGALG00000011875,ENSGALG00000024466,ENSGALG00000026677,Novel03785,ENSGALG00000013417,ENSGALG00000004521,ENSGALG00000003678,ENSGALG00000029024,ENSGALG00000007358,ENSGALG00000009107,ENSGALG00000012802,ENSGALG00000012735,ENSGALG00000016220,ENSGALG00000014855,ENSGALG00000012801,ENSGALG000000273…	65	ENSGALG00000024120,ENSGALG00000028750,ENSGALG00000000994,Novel00992,ENSGALG00000016852,ENSGALG00000007651,ENSGALG00000026970,ENSGALG00000011078,ENSGALG00000009963,ENSGALG00000009639,ENSGALG00000010741,ENSGALG00000011524,ENSGALG00000003577,ENSGALG00000010338,ENSGALG00000007675,ENSGALG00000009568,ENSGALG00000011473,ENSGALG00000011089,ENSGALG00000010381,ENSGALG00000006110,ENSGALG00000014250,ENSGALG0…
GO:0034196	acylglycerol transport	biological_process	0.00052356	0.31663	2	413	2	15671	2	ENSGALG00000001234,ENSGALG00000008439	0
GO:0034197	triglyceride transport	biological_process	0.00052356	0.31663	2	413	2	15671	2	ENSGALG00000008439,ENSGALG00000001234	0
GO:0014707	branchiomeric skeletal muscle development	biological_process	0.00060077	0.35121	2	413	2	15671	2	ENSGALG00000029024,ENSGALG00000019470	0
