# Supplementary material for: Transcriptomic Analysis of Spleen Revealed Mechanism of Dexamethasone-Induced Immune Suppression in Chicks
Source: Genes (Basel). 2020 May 6;11(5):513. doi: 10.3390/genes11050513 (PMC7288455; doi:10.3390/genes11050513)
Supplement: Supplementary file 1 [file genes-11-00513-s001.zip › Supplementary Files/Additional File 6 Table S5.xlsx]

## Sheet: D_SvsB_S DEG_KEGG_pathway
Table S5. The top 20 KEGG pathways of SDEGs of D_S group and B_S group.
#Term	Database	ID	Input number	Background number	P-Value	Corrected P-Value	Input	KEGG_ID/KO	Entrez_ID	Hyperlink
Cytokine-cytokine receptor interaction	KEGG PATHWAY	gga04060	20	165	4.7263e-08	4.30093e-06	ENSGALG00000010338|ENSGALG00000002112|ENSGALG00000024122|ENSGALG00000013925|ENSGALG00000012518|ENSGALG00000003747|ENSGALG00000016783|ENSGALG00000016852|ENSGALG00000010336|ENSGALG00000011668|ENSGALG00000014855|ENSGALG00000011058|ENSGALG00000026098|ENSGALG00000011808|ENSGALG00000028519|ENSGALG00000011734|ENSGALG00000007675|ENSGALG00000013907|ENSGALG00000019322|ENSGALG00000012055	gga:422510|gga:419620|gga:770275|gga:378783|gga:771315|gga:427446|gga:396481|gga:374229|gga:422510|gga:395872|gga:408184|gga:374223|gga:396495|gga:428454|gga:100858200|gga:776400|gga:419784|gga:395323|gga:417983|gga:424261|	422510|419620|770275|378783|771315|427446|396481|374229|422510|395872|408184|374223|396495|428454|100858200|776400|419784|395323|417983|424261|	http://www.genome.jp/kegg-bin/show_pathway?gga04060/gga:419620%09red/gga:776400%09red/gga:396481%09red/gga:417983%09red/gga:419784%09red/gga:395872%09red/gga:396495%09red/gga:422510%09red/gga:427446%09red/gga:395323%09red/gga:374223%09red/gga:424261%09red/gga:770275%09red/gga:100858200%09red/gga:428454%09red/gga:374229%09red/gga:378783%09red/gga:408184%09red/gga:771315%09red
Intestinal immune network for IgA production	KEGG PATHWAY	gga04672	6	32	0.000362607	0.0164986	ENSGALG00000024122|ENSGALG00000019322|ENSGALG00000016852|ENSGALG00000000162|ENSGALG00000011808|ENSGALG00000028519	gga:770275|gga:417983|gga:374229|gga:724083|gga:428454|gga:100858200|	770275|417983|374229|724083|428454|100858200|	http://www.genome.jp/kegg-bin/show_pathway?gga04672/gga:417983%09red/gga:724083%09red/gga:770275%09red/gga:100858200%09red/gga:428454%09red/gga:374229%09red
Influenza A	KEGG PATHWAY	gga05164	11	130	0.000951422	0.0288598	ENSGALG00000016590|ENSGALG00000001398|ENSGALG00000007651|ENSGALG00000000162|ENSGALG00000016400|ENSGALG00000016142|ENSGALG00000026098|ENSGALG00000010560|ENSGALG00000011089|ENSGALG00000011668|ENSGALG00000003584	gga:418638|gga:415302|gga:424044|gga:724083|gga:428650|gga:395313|gga:396495|gga:395147|gga:424185|gga:395872|gga:417420|	418638|415302|424044|724083|428650|395313|396495|395147|424185|395872|417420|	http://www.genome.jp/kegg-bin/show_pathway?gga05164/gga:428650%09red/gga:395313%09red/gga:417420%09red/gga:395872%09red/gga:396495%09red/gga:415302%09red/gga:418638%09red/gga:724083%09red/gga:424044%09red/gga:424185%09red/gga:395147%09red
Primary bile acid biosynthesis	KEGG PATHWAY	gga00120	3	15	0.0101035	0.229854	ENSGALG00000012834|ENSGALG00000016710|ENSGALG00000006352	gga:418107|gga:422058|gga:423788|	418107|422058|423788|	http://www.genome.jp/kegg-bin/show_pathway?gga00120/gga:422058%09red/gga:423788%09red/gga:418107%09red
Nitrogen metabolism	KEGG PATHWAY	gga00910	3	17	0.0135961	0.247449	ENSGALG00000003678|ENSGALG00000015454|ENSGALG00000005360	gga:396489|gga:421139|gga:417647|	396489|421139|417647|	http://www.genome.jp/kegg-bin/show_pathway?gga00910/gga:421139%09red/gga:396489%09red/gga:417647%09red
Mucin type O-Glycan biosynthesis	KEGG PATHWAY	gga00512	3	26	0.0368643	0.559108	ENSGALG00000015166|ENSGALG00000011235|ENSGALG00000001130	gga:427260|gga:420642|gga:416796|	427260|420642|416796|	http://www.genome.jp/kegg-bin/show_pathway?gga00512/gga:416796%09red/gga:420642%09red/gga:427260%09red
Renin-angiotensin system	KEGG PATHWAY	gga04614	2	15	0.0686623	0.740418	ENSGALG00000010331|ENSGALG00000013378	gga:425031|gga:426049|	425031|426049|	http://www.genome.jp/kegg-bin/show_pathway?gga04614/gga:426049%09red/gga:425031%09red
Phenylalanine metabolism	KEGG PATHWAY	gga00360	2	15	0.0686623	0.740418	ENSGALG00000007129|ENSGALG00000000081	gga:395389|gga:417039|	395389|417039|	http://www.genome.jp/kegg-bin/show_pathway?gga00360/gga:395389%09red/gga:417039%09red
Toll-like receptor signaling pathway	KEGG PATHWAY	gga04620	5	83	0.0742136	0.740418	ENSGALG00000026098|ENSGALG00000016590|ENSGALG00000028368|ENSGALG00000011668|ENSGALG00000007651	gga:396495|gga:418638|gga:430409|gga:395872|gga:424044|	396495|418638|430409|395872|424044|	http://www.genome.jp/kegg-bin/show_pathway?gga04620/gga:424044%09red/gga:396495%09red/gga:418638%09red/gga:395872%09red/gga:430409%09red
Cell adhesion molecules (CAMs)	KEGG PATHWAY	gga04514	6	112	0.0813646	0.740418	ENSGALG00000010875|ENSGALG00000009107|ENSGALG00000009523|ENSGALG00000000162|ENSGALG00000001896|ENSGALG00000003123	gga:395470|gga:395398|gga:417786|gga:724083|gga:424336|gga:428309|	395470|395398|417786|724083|424336|428309|	http://www.genome.jp/kegg-bin/show_pathway?gga04514/gga:395398%09red/gga:424336%09red/gga:417786%09red/gga:428309%09red/gga:395470%09red/gga:724083%09red
Adherens junction	KEGG PATHWAY	gga04520	4	68	0.111727	0.812451	ENSGALG00000015966|ENSGALG00000027853|ENSGALG00000012055|Novel01181	gga:396035|gga:396035|gga:424261|gga:415591|	396035|396035|424261|415591|	http://www.genome.jp/kegg-bin/show_pathway?gga04520/gga:424261%09red/gga:396035%09red/gga:415591%09red
Jak-STAT signaling pathway	KEGG PATHWAY	gga04630	6	125	0.118522	0.812451	ENSGALG00000002112|ENSGALG00000007651|ENSGALG00000012518|ENSGALG00000003747|ENSGALG00000014855|ENSGALG00000011058	gga:419620|gga:424044|gga:771315|gga:427446|gga:408184|gga:374223|	419620|424044|771315|427446|408184|374223|	http://www.genome.jp/kegg-bin/show_pathway?gga04630/gga:427446%09red/gga:419620%09red/gga:374223%09red/gga:424044%09red/gga:408184%09red/gga:771315%09red
Endocytosis	KEGG PATHWAY	gga04144	8	192	0.139876	0.812451	ENSGALG00000006045|ENSGALG00000001398|ENSGALG00000013925|ENSGALG00000018639|ENSGALG00000026044|ENSGALG00000013907|ENSGALG00000012055|ENSGALG00000003803	gga:395201|gga:415302|gga:378783|gga:429683|gga:100859879|gga:395323|gga:424261|gga:427449|	395201|415302|378783|429683|100859879|395323|424261|427449|	http://www.genome.jp/kegg-bin/show_pathway?gga04144/gga:429683%09red/gga:415302%09red/gga:100859879%09red/gga:395201%09red/gga:424261%09red/gga:378783%09red/gga:395323%09red/gga:427449%09red
Glycosaminoglycan biosynthesis - heparan sulfate / heparin	KEGG PATHWAY	gga00534	2	24	0.141651	0.812451	ENSGALG00000014934|ENSGALG00000001371	gga:422840|gga:769490|	422840|769490|	http://www.genome.jp/kegg-bin/show_pathway?gga00534/gga:422840%09red/gga:769490%09red
Phenylalanine, tyrosine and tryptophan biosynthesis	KEGG PATHWAY	gga00400	1	5	0.143779	0.812451	ENSGALG00000000081	gga:417039|	417039|	http://www.genome.jp/kegg-bin/show_pathway?gga00400/gga:417039%09red
Nicotinate and nicotinamide metabolism	KEGG PATHWAY	gga00760	2	25	0.150534	0.812451	ENSGALG00000003651|ENSGALG00000003816	gga:420034|gga:419675|	420034|419675|	http://www.genome.jp/kegg-bin/show_pathway?gga00760/gga:419675%09red/gga:420034%09red
RIG-I-like receptor signaling pathway	KEGG PATHWAY	gga04622	3	55	0.184261	0.812451	ENSGALG00000011089|ENSGALG00000026098|ENSGALG00000011668	gga:424185|gga:396495|gga:395872|	424185|396495|395872|	http://www.genome.jp/kegg-bin/show_pathway?gga04622/gga:396495%09red/gga:424185%09red/gga:395872%09red
Vitamin B6 metabolism	KEGG PATHWAY	gga00750	1	7	0.186973	0.812451	ENSGALG00000015180	gga:427263|	427263|	http://www.genome.jp/kegg-bin/show_pathway?gga00750/gga:427263%09red
Drug metabolism - cytochrome P450	KEGG PATHWAY	gga00982	2	29	0.187027	0.812451	ENSGALG00000007129|ENSGALG00000016322	gga:395389|gga:396380|	395389|396380|	http://www.genome.jp/kegg-bin/show_pathway?gga00982/gga:395389%09red/gga:396380%09red
VEGF signaling pathway	KEGG PATHWAY	gga04370	3	56	0.190734	0.812451	ENSGALG00000013907|ENSGALG00000002283|ENSGALG00000001926	gga:395323|gga:415917|gga:396227|	395323|415917|396227|	http://www.genome.jp/kegg-bin/show_pathway?gga04370/gga:396227%09red/gga:395323%09red/gga:415917%09red

## Sheet: gga04060 Genes
Cytokine-cytokine receptor interaction signaling pathway genes
Gene_id	readcount_C_S	readcount_B_S	log2FoldChange	pval	padj	Associated Gene Name
ENSGALG00000011668	110.869	278.56	-1.3291	6.7e-20	3.57e-18	IL8L1
ENSGALG00000010338	1418.48	3611.27	-1.3482	5.12e-16	1.95e-14	CXCL13L2
ENSGALG00000024122	335.077	748.673	-1.1598	1.66e-35	6.54e-34	TNFRSF13B
ENSGALG00000013925	94.0941	198.93	-1.0801	9.02e-12	8.37e-11	KIT
ENSGALG00000012518	2080.76	4478.4	-1.1059	3.83e-107	1.08e-104	CSF2RB
ENSGALG00000016852	1082.04	2734.22	-1.3374	1.92e-118	6.3e-116	TNFSF13B
ENSGALG00000010336	4877.47	17481.4	-1.8416	9.52e-27	2.51e-25	-
ENSGALG00000026098	71.7045	207.556	-1.5334	1.38e-20	2.5e-19	IL8L2
ENSGALG00000028519	20.0602	47.3375	-1.2387	0.00013715	0.00051043	CCR10
ENSGALG00000007675	496.538	1081.42	-1.123	6.08e-43	3.05e-41	CXCR5
ENSGALG00000019322	112.365	298.269	-1.4084	3.15e-24	7.07e-23	TNFRSF13C
ENSGALG00000011058	302.312	111.672	1.4368	5.64e-21	3.26e-19	LEPR
ENSGALG00000011808	86.1913	27.38	1.6544	9.27e-10	1.73e-08	CCR9
ENSGALG00000011734	117.628	56.1572	1.0667	6.3e-07	7.23e-06	CCR8L
ENSGALG00000002112	2816.08	848.903	1.73	1.56e-101	3.87e-99	CSF3R
ENSGALG00000003747	2034.48	862.735	1.2377	3.2e-85	5.55e-83	OSMR
ENSGALG00000016783	472.944	195.631	1.2735	5.16e-30	1.6e-28	IL1R1
ENSGALG00000014855	579.64	183.868	1.6565	4.36e-54	3.41e-52	GHR
ENSGALG00000013907	1954.27	946.563	1.0459	1.18e-62	1.21e-60	KDR
ENSGALG00000012055	266.775	121.089	1.1396	4.56e-16	6.03e-15	TGFBR2L
