# Supplementary material for: Transcriptomic Analysis of Spleen Revealed Mechanism of Dexamethasone-Induced Immune Suppression in Chicks
Source: Genes (Basel). 2020 May 6;11(5):513. doi: 10.3390/genes11050513 (PMC7288455; doi:10.3390/genes11050513)
Supplement: Supplementary file 1 [file genes-11-00513-s001.zip › Supplementary Files/Additional File 7 Table S6.xlsx]

## Sheet: FPKM-DS-BS.xlsx
Table S6. The FPKM values of RNA-seq data
geneID	B_S_1	B_S_2	B_S_3	D_S_1	D_S_2	D_S_3
Novel01358	0.0151724	0	0	0	0	0
Novel02244	0.0152836	0	0	0	0	0
ENSGALG00000007815	0.0212532	0	0	0	0	0
Novel01306	0.0213492	0	0	0	0	0
Novel02198	0.0226266	0	0	0	0	0
Novel00180	0.023606	0	0	0	0	0
ENSGALG00000019352	0.0260281	0	0	0	0	0
ENSGALG00000026486	0.0265545	0	0	0	0	0
ENSGALG00000004101	0.0268156	0	0	0	0	0
ENSGALG00000025939	0.0275235	0	0	0	0	0
ENSGALG00000005286	0.0276631	0	0	0	0	0
ENSGALG00000009148	0.0282472	0	0	0	0	0
ENSGALG00000014188	0.0283036	0	0	0	0	0
ENSGALG00000001786	0.0285544	0	0	0	0	0
Novel01695	0.0293341	0	0	0	0	0
ENSGALG00000005679	0.0300809	0	0	0	0	0
ENSGALG00000007656	0.0304949	0	0	0	0	0
ENSGALG00000027504	0.0323009	0	0	0	0	0
Novel03696	0.0323157	0	0	0	0	0
ENSGALG00000015967	0.0352388	0	0	0	0	0
ENSGALG00000016257	0.0357722	0	0	0	0	0
ENSGALG00000020923	0.0362663	0	0	0	0	0
ENSGALG00000008105	0.0364153	0	0	0	0	0
ENSGALG00000016601	0.0371402	0	0	0	0	0
ENSGALG00000007791	0.0396536	0	0	0	0	0
ENSGALG00000012845	0.0408178	0	0	0	0	0
ENSGALG00000016095	0.0445916	0	0	0	0	0
ENSGALG00000009274	0.0450448	0	0	0	0	0
ENSGALG00000002223	0.0457423	0	0	0	0	0
ENSGALG00000001716	0.0476162	0	0	0	0	0
ENSGALG00000027858	0.0489307	0	0	0	0	0
ENSGALG00000028020	0.0489645	0	0	0	0	0
ENSGALG00000015743	0.0495116	0	0	0	0	0
Novel01535	0.0503198	0	0	0	0	0
ENSGALG00000008516	0.0510811	0	0	0	0	0
Novel01495	0.0524025	0	0	0	0	0
ENSGALG00000027898	0.0529504	0	0	0	0	0
ENSGALG00000022720	0.0552185	0	0	0	0	0
ENSGALG00000016254	0.0552615	0	0	0	0	0
ENSGALG00000026755	0.0558712	0	0	0	0	0
ENSGALG00000029129	0.0599075	0	0	0	0	0
ENSGALG00000001097	0.0601872	0	0	0	0	0
ENSGALG00000026886	0.0621935	0	0	0	0	0
ENSGALG00000026046	0.0624125	0	0	0	0	0
ENSGALG00000010121	0.065286	0	0	0	0	0
ENSGALG00000027559	0.0657095	0	0	0	0	0
ENSGALG00000001900	0.0684148	0	0	0	0	0
ENSGALG00000027141	0.0746322	0	0	0	0	0
ENSGALG00000011802	0.0747896	0	0	0	0	0
ENSGALG00000008273	0.0779984	0	0	0	0	0
ENSGALG00000016309	0.0804774	0	0	0	0	0
ENSGALG00000001122	0.0916028	0	0	0	0	0
ENSGALG00000016483	0.0941575	0	0	0	0	0
ENSGALG00000005013	0.0956823	0	0	0	0	0
ENSGALG00000027120	0.0963323	0	0	0	0	0
ENSGALG00000011354	0.09861	0	0	0	0	0
ENSGALG00000019455	0.11758	0	0	0	0	0
ENSGALG00000027669	0.126382	0	0	0	0	0
ENSGALG00000024460	0.129145	0	0	0	0	0
ENSGALG00000006329	0.162616	0	0	0	0	0
Novel03256	0.162803	0	0	0	0	0
ENSGALG00000000900	0.164502	0	0	0	0	0
ENSGALG00000028495	0.16861	0	0	0	0	0
ENSGALG00000026666	0.179495	0	0	0	0	0
ENSGALG00000000483	0.1811	0	0	0	0	0
ENSGALG00000013169	0.189827	0	0	0	0	0
ENSGALG00000005555	0.203153	0	0	0	0	0
ENSGALG00000028040	0.218156	0	0	0	0	0
ENSGALG00000027260	0.220874	0	0	0	0	0
Novel03338	0.221104	0	0	0	0	0
ENSGALG00000026985	0.292978	0	0	0	0	0
ENSGALG00000025193	0.302994	0	0	0	0	0
ENSGALG00000020707	0.313719	0	0	0	0	0
ENSGALG00000028552	0.383246	0	0	0	0	0
ENSGALG00000027966	0.417062	0	0	0	0	0
ENSGALG00000017913	0.432321	0	0	0	0	0
ENSGALG00000028548	0.437658	0	0	0	0	0
ENSGALG00000026898	0.50553	0	0	0	0	0
ENSGALG00000023918	0.585955	0	0	0	0	0
ENSGALG00000026190	0.611212	0	0	0	0	0
ENSGALG00000027900	0.638744	0	0	0	0	0
ENSGALG00000026170	0.644551	0	0	0	0	0
ENSGALG00000028449	0.644551	0	0	0	0	0
ENSGALG00000026969	0.644551	0	0	0	0	0
ENSGALG00000025758	0.650464	0	0	0	0	0
ENSGALG00000027549	0.675243	0	0	0	0	0
ENSGALG00000024078	0.684368	0	0	0	0	0
ENSGALG00000025903	0.709006	0	0	0	0	0
ENSGALG00000025243	0.709006	0	0	0	0	0
ENSGALG00000027833	0.716167	0	0	0	0	0
ENSGALG00000018329	0.723475	0	0	0	0	0
ENSGALG00000021775	0.754261	0	0	0	0	0
ENSGALG00000021935	0.762372	0	0	0	0	0
ENSGALG00000028660	0.779127	0	0	0	0	0
ENSGALG00000018235	0.796636	0	0	0	0	0
ENSGALG00000018332	0.864641	0	0	0	0	0
ENSGALG00000018311	0.886257	0	0	0	0	0
ENSGALG00000025673	1.09078	0	0	0	0	0
ENSGALG00000026186	1.2891	0	0	0	0	0
ENSGALG00000027410	1.2891	0	0	0	0	0
ENSGALG00000025269	1.32524	0	0	0	0	0
ENSGALG00000028385	1.33775	0	0	0	0	0
ENSGALG00000027502	1.39021	0	0	0	0	0
ENSGALG00000025173	1.41801	0	0	0	0	0
ENSGALG00000027941	1.77251	0	0	0	0	0
ENSGALG00000026528	1.82733	0	0	0	0	0
Novel01592	0.00226375	0.00215171	0	0	0	0
ENSGALG00000011040	0	0.00833333	0	0	0	0
ENSGALG00000012297	0	0.00910083	0	0	0	0
ENSGALG00000026991	0	0.0101007	0	0	0	0
Novel03367	0	0.0121888	0	0	0	0
ENSGALG00000028702	0.0317087	0.0150697	0	0	0	0
ENSGALG00000012108	0	0.0160763	0	0	0	0
ENSGALG00000007179	0.0340704	0.0161921	0	0	0	0
Novel03488	0.0181843	0.0172843	0	0	0	0
ENSGALG00000003692	0	0.0178238	0	0	0	0
ENSGALG00000012762	0	0.0199148	0	0	0	0
Novel03655	0	0.0201651	0	0	0	0
ENSGALG00000017398	0	0.0210139	0	0	0	0
ENSGALG00000017149	0.0339671	0.021524	0	0	0	0
Novel03034	0.0117814	0.0223967	0	0	0	0
ENSGALG00000016858	0	0.0224116	0	0	0	0
Novel02697	0.0236888	0.0225164	0	0	0	0
ENSGALG00000014979	0	0.0235883	0	0	0	0
ENSGALG00000020458	0	0.0247672	0	0	0	0
ENSGALG00000017332	0	0.0332963	0	0	0	0
Novel02945	0	0.0337296	0	0	0	0
ENSGALG00000006440	0	0.034296	0	0	0	0
ENSGALG00000025772	0.0748686	0.0355817	0	0	0	0
ENSGALG00000027493	0.0387435	0.036826	0	0	0	0
ENSGALG00000010173	0	0.0415485	0	0	0	0
ENSGALG00000016662	0	0.0436474	0	0	0	0
Novel00242	0	0.0441334	0	0	0	0
ENSGALG00000009041	0	0.0460325	0	0	0	0
ENSGALG00000022788	0	0.0470284	0	0	0	0
ENSGALG00000027766	0.0508612	0.0483441	0	0	0	0
ENSGALG00000000786	0	0.0553298	0	0	0	0
ENSGALG00000000901	0.0623576	0.0592715	0	0	0	0
Novel00042	0	0.0595859	0	0	0	0
ENSGALG00000003142	0	0.0598505	0	0	0	0
ENSGALG00000021824	0	0.0617705	0	0	0	0
ENSGALG00000002051	0	0.0626316	0	0	0	0
ENSGALG00000023419	0.0337622	0.0641825	0	0	0	0
ENSGALG00000011236	0	0.0673019	0	0	0	0
ENSGALG00000011860	0	0.0673243	0	0	0	0
ENSGALG00000027509	0	0.0673916	0	0	0	0
ENSGALG00000017341	0	0.0678667	0	0	0	0
ENSGALG00000023415	0	0.0726986	0	0	0	0
ENSGALG00000026237	0	0.0726986	0	0	0	0
ENSGALG00000022967	0	0.0732518	0	0	0	0
ENSGALG00000019501	0	0.07513	0	0	0	0
ENSGALG00000013701	0	0.0764945	0	0	0	0
Novel00888	0	0.0779094	0	0	0	0
ENSGALG00000018666	0	0.0782259	0	0	0	0
ENSGALG00000016465	0	0.0804196	0	0	0	0
ENSGALG00000020515	0	0.0838205	0	0	0	0
Novel00273	0	0.0848761	0	0	0	0
ENSGALG00000006308	0	0.0855224	0	0	0	0
ENSGALG00000025950	0.0452172	0.0859587	0	0	0	0
Novel00377	0	0.0875216	0	0	0	0
ENSGALG00000025816	0	0.0920651	0	0	0	0
ENSGALG00000015824	0.0972573	0.092444	0	0	0	0
ENSGALG00000003494	0	0.0937297	0	0	0	0
ENSGALG00000005443	0	0.100285	0	0	0	0
ENSGALG00000012475	0.10598	0.100735	0	0	0	0
ENSGALG00000019846	0	0.103361	0	0	0	0
ENSGALG00000023406	0	0.108521	0	0	0	0
ENSGALG00000019053	0	0.110297	0	0	0	0
ENSGALG00000021686	0	0.112695	0	0	0	0
ENSGALG00000008362	0	0.113168	0	0	0	0
ENSGALG00000003424	0	0.125108	0	0	0	0
ENSGALG00000008351	0	0.127878	0	0	0	0
ENSGALG00000026870	0.0567431	0.134837	0	0	0	0
Novel00940	0	0.136282	0	0	0	0
ENSGALG00000023801	0	0.141282	0	0	0	0
ENSGALG00000006653	0	0.154923	0	0	0	0
ENSGALG00000024243	0	0.162782	0	0	0	0
ENSGALG00000015838	0.0882946	0.16785	0	0	0	0
ENSGALG00000026921	0	0.171917	0	0	0	0
ENSGALG00000024265	0	0.188772	0	0	0	0
ENSGALG00000027819	0	0.220234	0	0	0	0
ENSGALG00000026257	0	0.220234	0	0	0	0
ENSGALG00000004279	0.234511	0.371509	0	0	0	0
ENSGALG00000028860	0	0.37233	0	0	0	0
ENSGALG00000005939	0	0.391812	0	0	0	0
ENSGALG00000027297	0	0.398767	0	0	0	0
ENSGALG00000025619	0.443129	0.421198	0	0	0	0
ENSGALG00000027937	0	0.477955	0	0	0	0
ENSGALG00000018624	0	0.488345	0	0	0	0
ENSGALG00000024631	0	0.607132	0	0	0	0
ENSGALG00000026508	0	0.612651	0	0	0	0
ENSGALG00000027711	0.650464	0.618272	0	0	0	0
ENSGALG00000025458	0	0.623997	0	0	0	0
ENSGALG00000018345	0	0.623997	0	0	0	0
ENSGALG00000027558	0	0.641825	0	0	0	0
ENSGALG00000026362	0	0.641825	0	0	0	0
ENSGALG00000025218	0	0.673916	0	0	0	0
ENSGALG00000026835	0	0.673916	0	0	0	0
ENSGALG00000028087	0	0.680724	0	0	0	0
ENSGALG00000025374	0	0.709386	0	0	0	0
ENSGALG00000028068	0	0.732518	0	0	0	0
ENSGALG00000028447	0	0.740568	0	0	0	0
ENSGALG00000027110	0.779127	0.740568	0	0	0	0
ENSGALG00000021786	0	0.748796	0	0	0	0
ENSGALG00000026601	0.796636	0.75721	0	0	0	0
ENSGALG00000026949	0	0.802282	0	0	0	0
ENSGALG00000027736	0.844054	0.802282	0	0	0	0
ENSGALG00000018273	0.854224	0.811948	0	0	0	0
ENSGALG00000017932	0	0.816868	0	0	0	0
ENSGALG00000025516	0	0.853059	0	0	0	0
ENSGALG00000026063	0	0.886732	0	0	0	0
ENSGALG00000024768	0	0.923173	0	0	0	0
ENSGALG00000025593	0.971241	0.923173	0	0	0	0
ENSGALG00000021776	0	0.976691	0	0	0	0
ENSGALG00000028736	0	1.00585	0	0	0	0
ENSGALG00000028557	0	1.00585	0	0	0	0
ENSGALG00000018299	1.10782	1.05299	0	0	0	0
ENSGALG00000025579	0	1.28365	0	0	0	0
ENSGALG00000025419	0	1.3214	0	0	0	0
ENSGALG00000026773	0	1.37534	0	0	0	0
ENSGALG00000025252	0	1.98211	0	0	0	0
Novel01602	0	0.00455595	0.00391534	0	0	0
Novel02862	0.00198863	0	0.00487328	0	0	0
Novel01243	0	0	0.00937678	0	0	0
ENSGALG00000028075	0.0119805	0	0.00978636	0	0	0
Novel03684	0.0139871	0	0.0114255	0	0	0
ENSGALG00000013287	0	0	0.0120809	0	0	0
ENSGALG00000001706	0	0.0162742	0.0139859	0	0	0
Novel02219	0	0	0.014047	0	0	0
Novel02569	0	0	0.0142509	0	0	0
ENSGALG00000010978	0	0.0336118	0.0144428	0	0	0
ENSGALG00000003925	0	0	0.0144464	0	0	0
Novel01955	0	0	0.015209	0	0	0
ENSGALG00000007208	0	0.00953745	0.0163928	0	0	0
ENSGALG00000015434	0.040654	0.019321	0.0166043	0	0	0
ENSGALG00000023742	0	0	0.0171551	0	0	0
Novel01549	0	0	0.0187551	0	0	0
ENSGALG00000012923	0	0	0.0196725	0	0	0
ENSGALG00000003782	0.0242561	0	0.0198138	0	0	0
Novel03013	0	0	0.021546	0	0	0
Novel02928	0	0	0.0217565	0	0	0
ENSGALG00000017237	0	0	0.0220884	0	0	0
Novel03596	0	0	0.0221137	0	0	0
ENSGALG00000017276	0.0283262	0	0.0231385	0	0	0
ENSGALG00000003994	0	0	0.0231848	0	0	0
ENSGALG00000003904	0.0286815	0.054524	0.0234287	0	0	0
Novel03230	0	0.0280799	0.0241315	0	0	0
ENSGALG00000026461	0	0	0.0243241	0	0	0
ENSGALG00000026584	0	0	0.0243753	0	0	0
Novel02559	0.0152902	0	0.0249798	0	0	0
ENSGALG00000010772	0.030988	0.0294544	0.0253128	0	0	0
ENSGALG00000009652	0	0	0.0254686	0	0	0
Novel02818	0	0	0.0259828	0	0	0
ENSGALG00000028806	0.064779	0	0.0264576	0	0	0
ENSGALG00000002307	0.0329311	0	0.0269	0	0	0
Novel01160	0.0330539	0	0.0270003	0	0	0
ENSGALG00000003900	0	0	0.0271014	0	0	0
ENSGALG00000006922	0	0	0.0272416	0	0	0
ENSGALG00000003049	0	0	0.0295639	0	0	0
ENSGALG00000004102	0	0	0.0301644	0	0	0
Novel03612	0	0	0.0315617	0	0	0
ENSGALG00000001869	0.116805	0	0.0318043	0	0	0
ENSGALG00000021198	0	0	0.0319095	0	0	0
ENSGALG00000016388	0	0	0.0323913	0	0	0
ENSGALG00000011341	0.0396536	0	0.0323913	0	0	0
Novel02389	0	0	0.0338095	0	0	0
ENSGALG00000016615	0	0.0394103	0.0338688	0	0	0
Novel00551	0	0.0397591	0.0341686	0	0	0
ENSGALG00000027867	0.084155	0	0.0343713	0	0	0
Novel02811	0	0	0.0346282	0	0	0
ENSGALG00000018621	0.0427369	0	0.03491	0	0	0
ENSGALG00000001150	0	0	0.0351217	0	0	0
Novel02743	0.172193	0.0818356	0.0351644	0	0	0
ENSGALG00000018783	0	0	0.0351857	0	0	0
ENSGALG00000014206	0	0.0829946	0.0356624	0	0	0
Novel02230	0	0	0.0361521	0	0	0
ENSGALG00000026593	0	0	0.0367719	0	0	0
ENSGALG00000002006	0.0451884	0	0.0369125	0	0	0
ENSGALG00000006811	0	0	0.0371731	0	0	0
ENSGALG00000028047	0	0.0219374	0.0377055	0	0	0
ENSGALG00000016680	0.0463402	0.0880937	0.0378534	0	0	0
Novel03344	0.0470163	0	0.0384056	0	0	0
ENSGALG00000015455	0	0	0.0386105	0	0	0
ENSGALG00000015045	0	0	0.038948	0	0	0
ENSGALG00000027172	0	0.137534	0.0393984	0	0	0
ENSGALG00000026434	0	0	0.039479	0	0	0
Novel03870	0.0485953	0	0.0396955	0	0	0
ENSGALG00000026283	0	0	0.0406283	0	0	0
ENSGALG00000027103	0	0	0.041666	0	0	0
ENSGALG00000029015	0	0	0.0418164	0	0	0
ENSGALG00000020600	0.0524801	0.149648	0.0428688	0	0	0
ENSGALG00000008087	0	0	0.043253	0	0	0
ENSGALG00000008453	0	0	0.0432853	0	0	0
ENSGALG00000026657	0.106298	0	0.0434151	0	0	0
ENSGALG00000012005	0	0	0.0438589	0	0	0
ENSGALG00000006365	0.0556519	0	0.0454597	0	0	0
ENSGALG00000027525	0	0	0.0465747	0	0	0
ENSGALG00000003110	0	0.275293	0.0473167	0	0	0
ENSGALG00000026974	0	0	0.0481427	0	0	0
Novel03798	0	0	0.0488328	0	0	0
ENSGALG00000007618	0	0.228446	0.0490811	0	0	0
ENSGALG00000026869	0	0	0.0496278	0	0	0
ENSGALG00000009382	0	0	0.0502522	0	0	0
ENSGALG00000007458	0	0	0.0515264	0	0	0
ENSGALG00000026135	0.0633606	0	0.0517567	0	0	0
ENSGALG00000028127	0	0.0612095	0.0526028	0	0	0
ENSGALG00000006081	0	0	0.0537251	0	0	0
ENSGALG00000021520	0	0	0.0537251	0	0	0
ENSGALG00000026638	0	0	0.0546375	0	0	0
Novel01621	0.0676532	0	0.0552631	0	0	0
Novel01208	0	0	0.0559032	0	0	0
Novel00462	0.0717617	0	0.0586191	0	0	0
Novel00907	0.110552	0.280215	0.0602034	0	0	0
Novel01890	0	0.0710133	0.0610281	0	0	0
ENSGALG00000025741	0	0	0.0620082	0	0	0
Novel00501	0	0.144462	0.0620747	0	0	0
ENSGALG00000007288	0	0	0.062544	0	0	0
ENSGALG00000002097	0	0	0.0664171	0	0	0
ENSGALG00000023430	0.0814949	0	0.0665698	0	0	0
Novel01866	0	0	0.0667232	0	0	0
ENSGALG00000028152	0	0	0.0671097	0	0	0
ENSGALG00000004497	0	0	0.0679762	0	0	0
Novel00906	0.21215	0.0403301	0.0693186	0	0	0
Novel00102	0.0350386	0.0499567	0.0715539	0	0	0
ENSGALG00000019156	0	0	0.0723946	0	0	0
ENSGALG00000011006	0	0	0.0745376	0	0	0
Novel01648	0.182733	0.607914	0.0746336	0	0	0
ENSGALG00000027416	0.184637	0.0877495	0.0754111	0	0	0
ENSGALG00000027843	0.168588	0.0534148	0.0765069	0	0	0
ENSGALG00000024430	0.0940326	0.0893788	0.0768113	0	0	0
ENSGALG00000002327	0.0474251	0.0901561	0.0774792	0	0	0
Novel00699	0.095041	0.180675	0.077635	0	0	0
ENSGALG00000010739	0	0	0.0793366	0	0	0
ENSGALG00000021666	0	0	0.0795545	0	0	0
ENSGALG00000016199	0	0.0469301	0.0806625	0	0	0
ENSGALG00000027118	0	0.0946512	0.0813423	0	0	0
ENSGALG00000023763	0	0.190372	0.0818018	0	0	0
ENSGALG00000018838	0	0	0.0821499	0	0	0
ENSGALG00000005327	0	0	0.0844252	0	0	0
ENSGALG00000016698	0.103429	0.0491551	0.0844868	0	0	0
ENSGALG00000010590	0	0	0.0889642	0	0	0
ENSGALG00000003583	0	0	0.0896528	0	0	0
ENSGALG00000020975	0.110782	0	0.0904933	0	0	0
ENSGALG00000004458	0	0.106632	0.0916388	0	0	0
ENSGALG00000028652	0	0	0.0928136	0	0	0
ENSGALG00000017045	0.114172	0.217042	0.093262	0	0	0
ENSGALG00000008364	0	0	0.0950997	0	0	0
ENSGALG00000022247	0.116998	0	0.0955705	0	0	0
ENSGALG00000016620	0	0	0.0965262	0	0	0
ENSGALG00000026520	0	0.0578966	0.0995115	0	0	0
ENSGALG00000021303	0	0.0581966	0.100027	0	0	0
Novel00086	0.0721194	0.116535	0.100149	0	0	0
ENSGALG00000027642	0.123736	0.058806	0.101075	0	0	0
ENSGALG00000026378	0	0	0.103237	0	0	0
Novel03309	0.126835	0	0.103606	0	0	0
ENSGALG00000014766	0	0	0.103792	0	0	0
ENSGALG00000016642	0	0	0.105206	0	0	0
ENSGALG00000021822	0	0	0.106073	0	0	0
ENSGALG00000025744	0	0	0.1156	0	0	0
Novel01164	0.142657	0	0.116531	0	0	0
ENSGALG00000004525	0	0	0.116766	0	0	0
ENSGALG00000013125	0	0	0.120407	0	0	0
Novel01228	0.339779	0.215309	0.123356	0	0	0
ENSGALG00000023791	0.0781704	0	0.127708	0	0	0
Novel01260	0.19972	0.151869	0.130514	0	0	0
Novel02435	0.106939	0	0.131031	0	0	0
Novel03868	0.0841051	0.159885	0.137404	0	0	0
ENSGALG00000025813	0	0	0.137567	0	0	0
Novel02316	0	0.165378	0.142124	0	0	0
ENSGALG00000027795	0	0	0.15043	0	0	0
ENSGALG00000026925	0	0.179711	0.154442	0	0	0
Novel01200	0.0779555	0.222292	0.159197	0	0	0
Novel02705	0.266293	0.126557	0.163143	0	0	0
ENSGALG00000028902	0	0	0.16836	0	0	0
Novel00918	0.0717617	0.13642	0.175857	0	0	0
Novel00179	0.192942	0.172605	0.176148	0	0	0
Novel00921	0.0608981	0.14471	0.186544	0	0	0
Novel01191	0.344177	0.236271	0.187429	0	0	0
ENSGALG00000025726	0	0	0.189267	0	0	0
ENSGALG00000027080	0.515208	0.30136	0.226613	0	0	0
Novel01110	0.292373	0.243166	0.228876	0	0	0
ENSGALG00000026006	0	0.269567	0.231663	0	0	0
ENSGALG00000028913	0.22973	0.136476	0.234571	0	0	0
ENSGALG00000027783	0.290576	0	0.237359	0	0	0
Novel03913	0.292978	0	0.239321	0	0	0
ENSGALG00000001585	0.0488296	0.046413	0.239321	0	0	0
ENSGALG00000015189	0.757485	0.431998	0.247503	0	0	0
Novel00298	0.175359	0.166681	0.248792	0	0	0
ENSGALG00000014003	0.540401	0.308194	0.282516	0	0	0
ENSGALG00000026538	0	0.113837	0.293492	0	0	0
ENSGALG00000002503	0.528714	0.201019	0.302319	0	0	0
ENSGALG00000017372	0.201996	0	0.330004	0	0	0
ENSGALG00000025793	0	0	0.332849	0	0	0
Novel00175	0	0.396421	0.340681	0	0	0
ENSGALG00000028990	0	0	0.341082	0	0	0
Novel00502	0.144991	0	0.355311	0	0	0
ENSGALG00000025783	0	0.421198	0.361973	0	0	0
ENSGALG00000028843	0.185847	0.618272	0.379526	0	0	0
ENSGALG00000029049	0.400191	0.570578	0.381383	0	0	0
Novel01137	0.327674	0.214127	0.401495	0	0	0
ENSGALG00000025185	0	0	0.448959	0	0	0
ENSGALG00000025704	0	0	0.452466	0	0	0
ENSGALG00000029050	1.11654	0	0.456029	0	0	0
ENSGALG00000026588	0.634173	0.626899	0.497308	0	0	0
ENSGALG00000025165	0.611212	0	0.499273	0	0	0
ENSGALG00000026759	0	0	0.521763	0	0	0
ENSGALG00000028216	0	0	0.526506	0	0	0
ENSGALG00000027740	0	0	0.526506	0	0	0
ENSGALG00000018331	0	0	0.526506	0	0	0
ENSGALG00000027111	0	0	0.526506	0	0	0
ENSGALG00000025207	0	0	0.526506	0	0	0
ENSGALG00000025861	0	0	0.526506	0	0	0
ENSGALG00000025448	0	0	0.526506	0	0	0
ENSGALG00000028219	0	0	0.526506	0	0	0
ENSGALG00000026265	0.644551	0.612651	0.526506	0	0	0
ENSGALG00000029045	0	0	0.531337	0	0	0
ENSGALG00000026455	0	0	0.531337	0	0	0
ENSGALG00000025452	0	0.618272	0.531337	0	0	0
ENSGALG00000027349	0	0	0.541268	0	0	0
ENSGALG00000028190	1.32524	0	0.541268	0	0	0
ENSGALG00000023717	0	0	0.546375	0	0	0
ENSGALG00000029039	0	0	0.546375	0	0	0
ENSGALG00000027048	0	0	0.551578	0	0	0
ENSGALG00000026876	0	0	0.551578	0	0	0
ENSGALG00000029082	0	0	0.551578	0	0	0
ENSGALG00000025983	0.675243	0	0.551578	0	0	0
ENSGALG00000025292	0	0	0.567801	0	0	0
Novel00923	0.706344	0.613005	0.568621	0	0	0
ENSGALG00000022611	0.89103	0.544457	0.571879	0	0	0
ENSGALG00000028419	0	0	0.597069	0	0	0
ENSGALG00000025487	0	0.694759	0.597069	0	0	0
ENSGALG00000025221	0	0	0.616124	0	0	0
ENSGALG00000028783	0	0	0.616124	0	0	0
ENSGALG00000027889	0	0	0.622749	0	0	0
ENSGALG00000021724	0	0	0.643508	0	0	0
ENSGALG00000025215	0	0	0.650738	0	0	0
ENSGALG00000021772	0	0	0.650738	0	0	0
ENSGALG00000027170	0.771057	0.767797	0.659837	0	0	0
ENSGALG00000018346	0	0	0.665698	0	0	0
ENSGALG00000025304	0.834124	0	0.681361	0	0	0
ENSGALG00000018300	0	0	0.73311	0	0	0
ENSGALG00000024896	0	0	0.752152	0	0	0
ENSGALG00000021777	0	0	0.782645	0	0	0
ENSGALG00000025175	0	0	0.782645	0	0	0
ENSGALG00000025572	0	0	0.793366	0	0	0
ENSGALG00000025153	2.05509	0	0.839358	0	0	0
ENSGALG00000027223	0	0	0.864413	0	0	0
ENSGALG00000025378	0	0	0.891011	0	0	0
ENSGALG00000018245	0	0	0.919297	0	0	0
Novel00930	0.954247	0.907021	0.935381	0	0	0
ENSGALG00000027464	0	0.612651	1.05301	0	0	0
ENSGALG00000027968	1.30093	1.85482	1.06267	0	0	0
ENSGALG00000026619	0	0.629828	1.08254	0	0	0
ENSGALG00000022690	1.02655	0.715548	1.11806	0	0	0
ENSGALG00000025222	0	0	1.18195	0	0	0
Novel00407	0.471622	0.747136	1.21995	0	0	0
ENSGALG00000025794	0	0.5479	1.41258	0	0	0
Novel00357	1.87339	2.05462	1.47144	0	0	0
ENSGALG00000025555	0	1.72799	1.48502	0	0	0
Novel00085	0.796636	1.26202	1.51839	0	0	0
Novel00794	1.44042	1.67338	1.56882	0	0	0
ENSGALG00000021771	4.92365	0	1.60877	0	0	0
ENSGALG00000027683	0	0	1.6238	0	0	0
ENSGALG00000027386	0	0	1.63912	0	0	0
Novel03769	1.70979	1.89015	1.73064	0	0	0
ENSGALG00000000140	2.06681	1.87911	1.76169	0	0	0
Novel00892	1.75431	1.60456	1.89267	0	0	0
ENSGALG00000018302	2.38991	0	1.95221	0	0	0
ENSGALG00000014584	1.66281	1.40491	1.9997	0	0	0
Novel01668	2.12787	1.94166	2.0858	0	0	0
ENSGALG00000028901	0.650464	0	2.12535	0	0	0
Novel00920	2.24685	1.06783	2.24321	0	0	0
ENSGALG00000028307	2.89056	2.43647	2.36118	0	0	0
Novel00752	2.61518	2.36739	2.44141	0	0	0
ENSGALG00000014441	2.47526	2.81249	2.71916	0	0	0
Novel00087	2.79517	2.29918	3.16143	0	0	0
ENSGALG00000000395	4.16272	5.14797	4.42412	0	0	0
Novel00870	4.87877	4.69754	4.50283	0	0	0
ENSGALG00000009227	5.90838	4.25727	4.67062	0	0	0
ENSGALG00000029099	9.45341	8.45699	5.67801	0	0	0
ENSGALG00000027261	9.65201	9.40085	9.05237	0	0	0
ENSGALG00000022683	17.7873	19.1534	18.6956	0	0	0
ENSGALG00000022685	55.8562	66.4789	63.0144	0	0	0
Novel03196	0.00215248	0	0	0.00189335	0	0
Novel00922	0.658288	0.521424	0.505138	0.00438665	0	0
ENSGALG00000010180	0.00952965	0.018116	0.0155687	0.0083824	0	0
Novel01622	0	0	0	0.00867748	0	0
Novel02193	0	0	0	0.00894892	0	0
Novel03406	0	0	0	0.00964209	0	0
ENSGALG00000003310	0	0.0420606	0.0271099	0.00973085	0	0
Novel03070	0	0.0107603	0	0.00995769	0	0
ENSGALG00000008814	0.0113696	0.0108069	0.00928732	0.0100008	0	0
Novel01442	0.0343844	0.0108942	0	0.0100816	0	0
ENSGALG00000026853	0	0	0	0.0101324	0	0
Novel03547	0	0	0.0191236	0.0102964	0	0
ENSGALG00000027323	0	0	0	0.0103066	0	0
ENSGALG00000015924	0	0	0.00981955	0.0105739	0	0
Novel01723	0	0	0	0.0118385	0	0
ENSGALG00000007588	0.0136953	0	0	0.0120466	0	0
Novel03030	0.0138262	0.0262838	0.033882	0.0121617	0	0
Novel02883	0	0	0	0.0122549	0	0
Novel01222	0.0145736	0	0	0.0128191	0	0
ENSGALG00000002311	0	0	0.0121163	0.0130471	0	0
ENSGALG00000013813	0	0	0	0.013599	0	0
Novel02387	0.0468403	0	0	0.0137338	0	0
Novel02882	0.0159184	0	0	0.014002	0	0
Novel02498	0	0	0	0.0148594	0	0
ENSGALG00000004857	0.0170311	0.0323765	0	0.0149808	0	0
ENSGALG00000009004	0	0	0	0.0151906	0	0
ENSGALG00000012657	0.0184926	0.0175774	0	0.0162663	0	0
ENSGALG00000008898	0.0187816	0	0	0.0165205	0	0
ENSGALG00000002299	0	0	0	0.0166307	0	0
ENSGALG00000027885	0	0	0	0.0167513	0	0
Novel02022	0	0.0363591	0.0156233	0.0168236	0	0
ENSGALG00000008805	0	0	0	0.0171191	0	0
ENSGALG00000002611	0	0.0187512	0	0.0173525	0	0
ENSGALG00000028598	0	0.0381174	0.0163789	0.0176372	0	0
Novel02482	0	0.0204341	0	0.01891	0	0
Novel03559	0	0	0	0.0194952	0	0
ENSGALG00000004340	0.0230122	0.0218733	0.0563931	0.0202418	0	0
ENSGALG00000012094	0.0247299	0.11753	0.0606024	0.0217527	0	0
ENSGALG00000016597	0	0	0	0.0217603	0	0
ENSGALG00000020292	0	0	0	0.0220605	0	0
ENSGALG00000010933	0	0	0	0.0226453	0	0
ENSGALG00000010596	0	0	0.0214901	0.023141	0	0
ENSGALG00000017172	0	0	0.0441094	0.0237491	0	0
Novel01207	0.300426	0.207678	0.178477	0.0240235	0	0
ENSGALG00000021350	0	0	0	0.025006	0	0
Novel03815	0	0	0	0.0254967	0	0
ENSGALG00000022206	0	0	0	0.0259099	0	0
ENSGALG00000005358	0	0	0	0.0264035	0	0
ENSGALG00000015294	0	0	0	0.0264147	0	0
Novel02371	0	0	0	0.0264371	0	0
ENSGALG00000003105	0.0310967	0.118231	0.177811	0.0273531	0	0
ENSGALG00000006362	0	0	0	0.0275829	0	0
ENSGALG00000027574	0	0	0	0.0277672	0	0
ENSGALG00000010815	0	0.015026	0	0.0278105	0	0
Novel01281	0	0	0	0.0280797	0	0
Novel03736	0.0323599	0	0	0.0284642	0	0
Novel02835	0	0.092444	0	0.0285162	0	0
ENSGALG00000003582	0	0.015962	0	0.0295429	0	0
ENSGALG00000023420	0	0	0.0278977	0.030041	0	0
ENSGALG00000014900	0	0.0332798	0	0.0307975	0	0
ENSGALG00000014184	2.83883	2.61505	2.92012	0.030828	0	0
Novel02181	0.0351341	0.0166976	0.0573991	0.0309044	0	0
Novel02690	0	0	0	0.0313707	0	0
Novel00243	0	0	0	0.0314023	0	0
ENSGALG00000012303	0.142873	0.101851	0.0583534	0.0314181	0	0
Novel01628	0	0.103946	0	0.0320643	0	0
ENSGALG00000010249	0.0367742	0.0699083	0.0300393	0.032347	0	0
Novel00214	0	0	0	0.0324143	0	0
ENSGALG00000015068	0	0.0361737	0.0310873	0.0334756	0	0
ENSGALG00000006600	0	0	0	0.0335116	0	0
ENSGALG00000004267	0.115348	0.109639	0	0.0338205	0	0
Novel01761	0.0384911	0	0.0314417	0.0338572	0	0
ENSGALG00000028922	0	0	0.0315445	0.0339679	0	0
ENSGALG00000002802	0.039899	0.0379244	0.0325918	0.0350957	0	0
ENSGALG00000014202	0	0	0.133677	0.0359867	0	0
ENSGALG00000026840	0.0413173	0.0392725	0.0675008	0.0363433	0	0
ENSGALG00000009129	0	0	0	0.0364495	0	0
ENSGALG00000001095	0	0	0	0.0372106	0	0
ENSGALG00000012602	0	0	0	0.0372551	0	0
ENSGALG00000014669	0	0	0	0.0373443	0	0
ENSGALG00000016899	0.0215766	0.0410174	0.017625	0.037958	0	0
ENSGALG00000029170	0	0	0	0.0381204	0	0
ENSGALG00000005766	0	0	0	0.0389295	0	0
ENSGALG00000029008	0.0442575	0.126202	0.216913	0.0389295	0	0
ENSGALG00000005981	0	0.212726	0.0365629	0.0393719	0	0
ENSGALG00000004298	0	0	0	0.0400289	0	0
ENSGALG00000022113	0.0473618	0.0450178	0.0386878	0.04166	0	0
ENSGALG00000008061	0	0.0903979	0	0.0418276	0	0
Novel02416	0.145189	0.0460011	0.0395329	0.04257	0	0
ENSGALG00000017690	0.0489983	0	0.0800493	0.0430995	0	0
ENSGALG00000007236	0	0.0474589	0	0.043919	0	0
ENSGALG00000028406	0	0	0	0.0444195	0	0
ENSGALG00000007684	0	0	0	0.0448025	0	0
ENSGALG00000015606	0	0	0	0.0452905	0	0
Novel02275	0	0	0.0424602	0.0457222	0	0
ENSGALG00000010436	0	0	0.0429005	0.0461963	0	0
ENSGALG00000027296	0	0	0	0.0467504	0	0
ENSGALG00000028666	0	0	0.0217892	0.0469263	0	0
ENSGALG00000006341	0.0179087	0	0	0.0472582	0	0
ENSGALG00000021404	0	0	0.0448959	0.048345	0	0
ENSGALG00000019041	0.0550898	0	0.135002	0.0484577	0	0
ENSGALG00000027729	0.506031	0.427544	1.01042	0.0494568	0	0
ENSGALG00000027952	0	0.0537413	0	0.0497329	0	0
ENSGALG00000013193	0.0189018	0	0.0154401	0.0498787	0	0
ENSGALG00000004163	0.056994	0	0	0.0501327	0	0
ENSGALG00000026339	0	0	0	0.050335	0	0
ENSGALG00000029064	0	0	0	0.0503756	0	0
ENSGALG00000009273	0.0578308	0.0549687	0	0.0508687	0	0
ENSGALG00000003585	0.0582106	0	0	0.0512028	0	0
ENSGALG00000003928	0.0582106	0.11066	0	0.0512028	0	0
ENSGALG00000005661	0	0	0	0.0513292	0	0
ENSGALG00000008646	0.0583544	0	0	0.0513292	0	0
ENSGALG00000026952	0	0.111761	0.048023	0.0517123	0	0
ENSGALG00000015422	0.0294805	0.0280215	0.0481627	0.0518628	0	0
ENSGALG00000026320	0	0	0.145152	0.0521011	0	0
ENSGALG00000003603	0	0.0564419	0.0485056	0.052232	0	0
ENSGALG00000026029	0	0	0	0.0523636	0	0
ENSGALG00000027316	0	0	0	0.0539957	0	0
ENSGALG00000026523	0	0	0	0.0541363	0	0
Novel01158	0	0.0584997	0	0.0541363	0	0
Novel00550	0	0.0584997	0.050274	0.0541363	0	0
ENSGALG00000013105	0	0.0587035	0.100898	0.0543249	0	0
ENSGALG00000025986	0	0	0	0.0544197	0	0
ENSGALG00000023869	0	0.029403	0	0.0544197	0	0
ENSGALG00000014227	0.154737	0.117663	0.151678	0.0544435	0	0
ENSGALG00000027866	0	0.0591155	0	0.0547062	0	0
ENSGALG00000028083	0	0.118857	0	0.0549956	0	0
ENSGALG00000027366	0	0	0.0512075	0.0551415	0	0
ENSGALG00000028706	0	0	0	0.0556831	0	0
ENSGALG00000026100	0	0	0	0.0561173	0	0
Novel00225	0.32169	0.489232	0.157665	0.0565926	0	0
ENSGALG00000027685	0	0	0	0.0567987	0	0
ENSGALG00000023114	0	0	0	0.0567987	0	0
ENSGALG00000026131	0	0.0619409	0.106463	0.0573208	0	0
Novel01423	0.712057	0.386753	0.637045	0.0596509	0	0
ENSGALG00000009270	0	0	0	0.0611422	0	0
ENSGALG00000019280	0	0	0	0.064627	0	0
ENSGALG00000002098	0	0	0.0402752	0.0650539	0	0
ENSGALG00000001762	0	0.287691	0.123619	0.0665582	0	0
ENSGALG00000000302	0	0.0720766	0	0.0667006	0	0
ENSGALG00000008874	0	0.0363886	0.062544	0.0673488	0	0
ENSGALG00000019459	0	0	0	0.0696816	0	0
ENSGALG00000001917	0.121405	0.0384656	0	0.0711929	0	0
ENSGALG00000010260	0.0809367	0	0.0661138	0.0711929	0	0
ENSGALG00000013170	0	0	0.132682	0.0714376	0	0
ENSGALG00000012481	0.0415352	0.0394796	0.0678567	0.0730697	0	0
ENSGALG00000028014	0.926254	0.480226	0.412701	0.0740677	0	0
ENSGALG00000020738	0	0.040306	0	0.0745993	0	0
Novel02688	0.0851147	0.0809023	0.0695267	0.074868	0	0
ENSGALG00000016770	0.171051	0	0	0.0752292	0	0
ENSGALG00000024294	0.173139	0	0.14143	0.0761478	0	0
ENSGALG00000023930	0	0	0	0.0767097	0	0
Novel00526	9.08303	9.63935	7.05938	0.0775684	0	0
ENSGALG00000029033	0.0441198	0.0419363	0.0360396	0.0776167	0	0
ENSGALG00000006712	0.0922584	0	0	0.0811516	0	0
ENSGALG00000026045	0	0.0293007	0	0.0813457	0	0
Novel02833	0.0929234	0	0.0379526	0.0817366	0	0
ENSGALG00000022749	0	0	0	0.0824934	0	0
ENSGALG00000019589	0	0.0446007	0.114988	0.082548	0	0
Novel00376	0	0	0	0.0828221	0	0
ENSGALG00000016593	0	0	0	0.0828221	0	0
ENSGALG00000000839	0	0	0	0.0851981	0	0
ENSGALG00000019587	0	0	0	0.0860207	0	0
ENSGALG00000026125	0	0	0.0801047	0.0862587	0	0
ENSGALG00000021038	0	0.0947843	0	0.0877145	0	0
ENSGALG00000001141	0.100783	0.0957948	0	0.0886496	0	0
ENSGALG00000026501	0	0.0969664	0.0833319	0.0897338	0	0
ENSGALG00000003462	0.42392	0	0	0.0932213	0	0
ENSGALG00000006412	0.107588	0.102264	0	0.0946358	0	0
ENSGALG00000022280	0	0.211259	0.090777	0.0977508	0	0
ENSGALG00000000115	0.333912	0.211591	0.272758	0.0979043	0	0
ENSGALG00000015600	0.111654	0.0530643	0.0912058	0.0982126	0	0
ENSGALG00000007806	0.113623	0	0.0928136	0.0999439	0	0
ENSGALG00000028693	0.0578308	0	0	0.101737	0	0
ENSGALG00000016864	0	0.170756	0	0.105346	0	0
Novel02499	0	0	0	0.105703	0	0
ENSGALG00000009958	0	0	0.02491	0.107295	0	0
Novel01436	0	0	0	0.108776	0	0
ENSGALG00000010673	0.0416817	0.0792377	0	0.109991	0	0
Novel01653	0	0.059957	0.0515264	0.11097	0	0
ENSGALG00000028672	0	0.240255	0	0.111168	0	0
ENSGALG00000019756	0	0	0	0.112878	0	0
ENSGALG00000028857	0	0	0	0.114222	0	0
ENSGALG00000027119	0	0	0	0.116461	0	0
ENSGALG00000022456	0	0	0	0.11767	0	0
ENSGALG00000019859	0	0	0	0.11834	0	0
ENSGALG00000026342	0.135825	0	0	0.119473	0	0
ENSGALG00000005672	0.068305	0	0.0278977	0.120164	0	0
ENSGALG00000023738	0.137138	0	0.336068	0.120629	0	0
ENSGALG00000022174	39.2734	32.903	34.6359	0.122284	0	0
Novel02836	0.141801	0.269567	0.115831	0.12473	0	0
ENSGALG00000011267	0.0368698	0.0350451	0.0301174	0.129724	0	0
ENSGALG00000020984	0	0.140399	0.241315	0.129927	0	0
Novel02516	0	0.0565603	0.0486074	0.130854	0	0
ENSGALG00000019030	0.153964	0.292689	0.125767	0.135429	0	0
ENSGALG00000021517	0	0	0	0.135576	0	0
ENSGALG00000028036	0.314415	0	0	0.138282	0	0
ENSGALG00000019500	0	0	0	0.141739	0	0
ENSGALG00000007504	0	0	0	0.144363	0	0
ENSGALG00000020391	0	0	0	0.146972	0	0
Novel00974	0	0	0	0.14908	0	0
ENSGALG00000018733	0	0	0	0.149199	0	0
ENSGALG00000022536	0	0	0.0462955	0.149556	0	0
Novel00459	0	0	0	0.151005	0	0
ENSGALG00000022738	0	0.027251	0	0.15131	0	0
ENSGALG00000023448	0	0	0	0.156303	0	0
ENSGALG00000026765	0.0910148	0	0	0.160116	0	0
ENSGALG00000027171	0.0623576	0.118543	0	0.164552	0	0
Novel00704	0	0	0	0.165424	0	0
ENSGALG00000002860	0	0	0	0.167198	0	0
ENSGALG00000015021	0	0	0	0.170396	0	0
Novel00449	37.4386	38.0749	40.5648	0.170629	0	0
ENSGALG00000016043	0	0	0.0818018	0.176172	0	0
ENSGALG00000020976	0	0	0	0.17921	0	0
ENSGALG00000011059	0.101869	0	0.0832122	0.17921	0	0
ENSGALG00000028754	0	0.0647374	0	0.179726	0	0
ENSGALG00000027770	0	0	0	0.18561	0	0
Novel02494	0	0.765024	0.119537	0.193081	0	0
ENSGALG00000006504	0	0	0.096849	0.208579	0	0
ENSGALG00000027618	0.179951	0	0.220491	0.23743	0	0
Novel01874	0	0	0.222753	0.239865	0	0
ENSGALG00000018981	0.197495	0	0	0.260578	0	0
ENSGALG00000026338	0	0	0	0.329974	0	0
ENSGALG00000027405	0.0937838	0.178285	0.153216	0.329974	0	0
ENSGALG00000026157	0	0	0	0.360491	0	0
ENSGALG00000021867	0	0	0	0.367285	0	0
ENSGALG00000025955	0	0	0	0.375693	0	0
ENSGALG00000028684	0	0	0	0.384969	0	0
ENSGALG00000025605	0	0	0	0.476069	0	0
ENSGALG00000028775	0.581152	0	0	0.511189	0	0
ENSGALG00000021802	0	0	0	0.556831	0	0
ENSGALG00000028973	0	0	0	0.556831	0	0
ENSGALG00000027802	0	0	0	0.566955	0	0
ENSGALG00000028961	0	0	0	0.566955	0	0
ENSGALG00000026030	1.93365	0	0	0.566955	0	0
ENSGALG00000025823	0	0.612651	0	0.566955	0	0
ENSGALG00000027697	0	0	0.526506	0.566955	0	0
ENSGALG00000026261	0	0.612651	0.526506	0.566955	0	0
ENSGALG00000027505	0	0	0	0.572156	0	0
ENSGALG00000026711	0	0	0	0.582851	0	0
ENSGALG00000025859	0	0	0	0.582851	0	0
ENSGALG00000017910	0	0.629828	0	0.582851	0	0
ENSGALG00000025664	0	0.654288	0	0.605486	0	0
ENSGALG00000026573	0	0	0	0.62365	0	0
ENSGALG00000025949	0	0	1.15831	0.62365	0	0
ENSGALG00000025346	0	1.37534	0	0.636378	0	0
ENSGALG00000025187	0	0	0	0.649636	0	0
ENSGALG00000028297	0	0	0	0.649636	0	0
ENSGALG00000018262	0	0	0	0.677881	0	0
ENSGALG00000027660	0	0	0	0.68533	0	0
ENSGALG00000025491	0.779127	0	0	0.68533	0	0
ENSGALG00000018275	0	0	1.27287	0.68533	0	0
ENSGALG00000027137	0	0.748796	0	0.692945	0	0
ENSGALG00000025150	0	0	0	0.742441	0	0
ENSGALG00000028735	0	1.60456	0	0.742441	0	0
ENSGALG00000025231	0	1.60456	0	0.742441	0	0
ENSGALG00000027216	0.424554	0	0	0.746886	0	0
ENSGALG00000018308	0	1.6239	0	0.751386	0	0
ENSGALG00000018330	0	0	0	0.769939	0	0
ENSGALG00000026526	0	1.66399	0	0.769939	0	0
ENSGALG00000027256	0	0	0	0.789431	0	0
ENSGALG00000025546	0	0	0	0.789431	0	0
ENSGALG00000018279	0	0	0	0.809935	0	0
ENSGALG00000025533	0	0.949178	0	0.878381	0	0
ENSGALG00000028178	0	0	0.904933	0.974453	0	0
ENSGALG00000027794	0	1.88949	1.08254	1.1657	0	0
ENSGALG00000010393	1.39021	0.880937	0.378534	1.22284	0	0
ENSGALG00000025253	0	0	0	1.27276	0	0
ENSGALG00000025490	0	0	0	1.28588	0	0
ENSGALG00000025361	0.517522	0.49191	0.422742	1.36566	0	0
ENSGALG00000018287	0	0	0	1.43368	0	0
ENSGALG00000025335	0	0	0	1.45035	0	0
ENSGALG00000025211	0.897476	0	0	1.57886	0	0
ENSGALG00000025601	0	0	0	1.61289	0	0
ENSGALG00000025176	0	1.75043	0.752152	1.61987	0	0
ENSGALG00000025510	0	0	0	1.64118	0	0
ENSGALG00000021736	0	0	0	1.70863	0	0
ENSGALG00000017829	0	0	0.815714	1.75676	0	0
ENSGALG00000025276	2.11643	0	0	1.86164	0	0
ENSGALG00000025496	0	0	0	2.07883	0	0
ENSGALG00000025425	0	1.02109	0	2.83477	0	0
Novel02412	0	0	0	0.00337473	0.00309991	0
Novel02844	0.00428118	0.0040693	0.0139885	0.00376578	0.00345911	0
Novel02374	0.0158827	0	0.0086493	0.00931377	0.00427765	0
Novel02545	0.0130922	0	0.0106944	0.00575801	0.0052891	0
Novel01574	0	0	0	0	0.00575568	0
Novel03553	0	0.0144462	0	0.00668435	0.00614001	0
Novel01499	0	0	0	0	0.00615584	0
Novel02143	0.015913	0	0	0	0.00642871	0
Novel03399	0	0	0.00339522	0.00731211	0.00671665	0
Novel02368	0.00890599	0.00846522	0.00727493	0.00783382	0.00719586	0
ENSGALG00000028038	0.0107133	0.0101831	0	0	0.00865613	0
ENSGALG00000016577	0	0	0	0	0.00891615	0
ENSGALG00000000299	0	0.0211226	0.00907627	0.00977355	0.00897763	0
ENSGALG00000028102	0	0.0112002	0.00962534	0.0103648	0.00952074	0
ENSGALG00000009497	0	0	0	0	0.00952865	0
ENSGALG00000028896	0	0	0	0.0106045	0.00974091	0
Novel02735	0.0132872	0	0.0217075	0	0.0107358	0
Novel01368	0.0665858	0.0253162	0.0108782	0.0117139	0.01076	0
ENSGALG00000007269	0	0	0	0	0.0109325	0
ENSGALG00000005059	0.0271234	0.0128905	0.022156	0.011929	0.0109576	0
ENSGALG00000027934	0.0147987	0.0562652	0.0241769	0.0130171	0.0119571	0
Novel02343	0	0	0.0245354	0	0.0121344	0
ENSGALG00000013312	3.37622	3.30225	3.28115	0	0.0121782	0
Novel01785	0	0.00719305	0	0	0.0122289	0
ENSGALG00000006722	0	0.0289483	0.0124389	0.0669727	0.0123038	0
Novel00673	0	0	0.0251972	0.0135665	0.0124617	0
ENSGALG00000020199	0	0	0	0.0136496	0.012538	0
Novel02879	0	0	0.00866547	0.0279936	0.0128569	0
Novel01411	0	0	0	0.0567858	0.0130404	0
ENSGALG00000028522	0.0169214	0.0482518	0	0.0297685	0.0136721	0
Novel01883	0	0	0	0	0.0139146	0
Novel02493	0	0.0350907	0	0	0.0149144	0
ENSGALG00000006593	0.0188215	0.01789	0.0153745	0	0.0152074	0
ENSGALG00000016757	0.113532	0.0179855	0.0309131	0.016644	0.0152886	0
ENSGALG00000026151	0	0.0364575	0	0.0168691	0.0154953	0
ENSGALG00000027691	0	0.0182831	0	0.0169194	0.0155416	0
ENSGALG00000004196	0	0	0	0	0.0158118	0
Novel03770	0.410961	0.446425	0.591466	0	0.0158118	0
ENSGALG00000000505	0.0196455	0	0.0160476	0	0.0158732	0
Novel03784	0	0	0	0	0.0161279	0
ENSGALG00000005932	0.0310196	0.0196563	0.0168924	0.00909509	0.0167088	0
Novel01903	0	0	0	0	0.0171413	0
ENSGALG00000019164	0	0.0403301	0.0173297	0	0.0171413	0
Novel00813	0	0.0202135	0.0173712	0.0374115	0.0171824	0
ENSGALG00000016384	0	0.0204651	0.00879376	0.00946933	0.0173964	0
ENSGALG00000016268	0.0433378	0	0.0177004	0	0.017508	0
ENSGALG00000027720	0	0	0.0178973	0	0.0177028	0
ENSGALG00000026628	0	0	0	0	0.0177412	0
ENSGALG00000007927	0.0446196	0	0	0.058872	0.0180259	0
Novel01632	0.044704	0	0	0	0.01806	0
ENSGALG00000014228	0.0112273	0.0106717	0.00917113	0	0.0181429	0
ENSGALG00000014545	2.87279	2.53401	2.96619	0	0.0185693	0
Novel00134	0.0235863	0	0	0.0207468	0.0190573	0
ENSGALG00000015928	0.0236335	0.0224639	0.0386105	0.0207883	0.0190954	0
ENSGALG00000003723	0	0.0224864	0	0.0416183	0.0191145	0
ENSGALG00000010232	0	0	0	0	0.0192171	0
ENSGALG00000028286	0.0240667	0	0.0589773	0	0.0194454	0
ENSGALG00000011949	0	0	0.0196925	0	0.0194785	0
ENSGALG00000020349	0	0	0	0.0213799	0.0196388	0
ENSGALG00000025896	0.0243561	0.0463014	0.0198955	0.0321359	0.0196792	0
Novel02250	0.0251867	0	0	0.0886181	0.0203504	0
ENSGALG00000016296	0	0	0.0208105	0	0.0205844	0
ENSGALG00000028886	0	0	0.0210297	0.0226453	0.0208011	0
ENSGALG00000012984	0	0	0	0.022882	0.0210186	0
ENSGALG00000001027	0.0262595	0	0	0	0.0212171	0
ENSGALG00000027772	0	0.0252877	0.021732	0	0.0214958	0
ENSGALG00000016342	0.0135981	0.0904759	0.0111077	0	0.021974	0
ENSGALG00000011002	0	0.0258751	0.0111184	0.0119726	0.0219951	0
Novel02504	0	0	0.0448264	0.0724052	0.0221696	0
ENSGALG00000012908	0.0830542	0.0526292	0.045229	0.0487036	0.0223687	0
ENSGALG00000007775	0	0	0	0.0489906	0.0225005	0
ENSGALG00000014812	0	0.0273283	0	0	0.0232304	0
ENSGALG00000008449	0.0193559	0.00919897	0.0079055	0.0255385	0.0234588	0
ENSGALG00000027367	0.0582585	0.0276876	0.0713834	0	0.0235359	0
ENSGALG00000006018	0.0292494	0	0	0.0257281	0.0236329	0
ENSGALG00000010898	0	0	0	0	0.0238345	0
ENSGALG00000014363	0.0591824	0	0	0.0260288	0.0239091	0
ENSGALG00000028445	0	0	0	0	0.0240901	0
Novel02005	0.0300426	0	0	0	0.0242738	0
Novel01964	0	0	0	0	0.0243409	0
Novel01511	0.136144	0.215676	0.210063	0.013306	0.0244447	0
ENSGALG00000016183	0	0	0	0	0.0248315	0
ENSGALG00000015023	0.0156341	0	0	0.0275039	0.0252641	0
ENSGALG00000026924	0	0	0.0268004	0	0.0265091	0
ENSGALG00000013123	0	0	0.0269375	0	0.0266448	0
ENSGALG00000007417	0	0	0.0134939	0	0.0266944	0
ENSGALG00000019432	0	0	0	0	0.0268069	0
ENSGALG00000009488	0.0666672	0.0633678	0.0816865	0.0293207	0.0269329	0
Novel01174	0.0335545	0.0318938	0	0	0.0271113	0
ENSGALG00000026793	0	0.0643972	0.0276711	0.029797	0.0273704	0
ENSGALG00000007345	0	0	0.0283761	0	0.0280677	0
Novel01987	0.0347722	0.0826283	0.113616	0.015293	0.0280953	0
ENSGALG00000026748	0	0	0	0	0.0285148	0
ENSGALG00000012073	0.0354858	0.0337296	0	0	0.0286718	0
ENSGALG00000020486	0	0	0.0291326	0	0.028816	0
ENSGALG00000001934	0.107155	0.0339505	0	0	0.0288596	0
Novel01972	0	0.0340706	0.0292799	0.0315293	0.0289617	0
ENSGALG00000001431	0	0	0	0	0.028991	0
ENSGALG00000012155	0	0.0171175	0.0294212	0	0.0291015	0
ENSGALG00000026007	0	0	0	0	0.0291533	0
Novel03677	0.108799	0.0344714	0	0	0.0293024	0
ENSGALG00000014136	0	0.0347738	0	0	0.0295595	0
Novel03154	0	0.0348638	0.0149808	0.048395	0.0296359	0
ENSGALG00000016557	0	0	0	0	0.0300243	0
ENSGALG00000027020	0	0	0	0	0.0302143	0
ENSGALG00000001932	0.0749082	0.106801	0.0611893	0	0.0302622	0
ENSGALG00000005149	0	0	0.0308226	0.0331905	0.0304876	0
Novel01994	0	0.0908488	0.0468447	0	0.0308904	0
ENSGALG00000011836	0.0769822	0.0731723	0.0628835	0.101572	0.0311	0
ENSGALG00000000371	0.0192979	0	0	0	0.0311847	0
ENSGALG00000007388	0	0.111024	0.0318043	0.0342477	0.0314587	0
Novel03219	0	0	0.0318744	0	0.0315279	0
ENSGALG00000009845	0.0596304	0.113359	0.0487096	0	0.0321201	0
ENSGALG00000004936	0	0	0.0331515	0.0713967	0.0327912	0
Novel02421	0	0	0	0	0.033678	0
ENSGALG00000026587	0	0	0	0	0.0339978	0
ENSGALG00000012775	0	0	0.034868	0	0.034489	0
ENSGALG00000000630	0	0	0.0351644	0	0.0347822	0
ENSGALG00000007972	0	0.0409676	0	0.0189559	0.0348245	0
ENSGALG00000015234	0	0.0411426	0.0353576	0.0380739	0.0349733	0
ENSGALG00000007116	0.0884047	0.168059	0.0722141	0.116643	0.0357146	0
ENSGALG00000020077	0	0.0211392	0	0	0.0359387	0
Novel03653	0.0900897	0	0.0367952	0	0.0363953	0
ENSGALG00000010003	0.0902043	0.08574	0.0736841	0.0396724	0.0364416	0
ENSGALG00000028483	0	0	0	0	0.0366749	0
ENSGALG00000012095	0.0454782	0	0	0	0.0367455	0
ENSGALG00000019917	0	0	0.0373168	0	0.0369113	0
Novel02815	0.0457718	0.0870131	0	0	0.0369827	0
ENSGALG00000002290	0	0	0	0	0.0371989	0
ENSGALG00000015089	0	0	0	0	0.0372715	0
ENSGALG00000004138	0	0	0.0252631	0.0272039	0.0374828	0
ENSGALG00000018998	0.0233841	0	0.038203	0.0205689	0.0377878	0
ENSGALG00000019025	0	0	0	0	0.0379631	0
Novel01444	0.047267	0	0	0	0.0381908	0
ENSGALG00000027162	0	0	0	0.0831534	0.0381908	0
ENSGALG00000026586	0.0474569	0.0451082	0.0775311	0.0834873	0.0383442	0
ENSGALG00000013663	0	0	0	0	0.038473	0
ENSGALG00000026897	0.192927	0.0458447	0.196992	0.0848504	0.0389703	0
ENSGALG00000018415	0	0	0	0	0.039372	0
Novel01069	0	0	0	0	0.0397545	0
ENSGALG00000005498	0	0	0.0403875	0	0.0399486	0
Novel03914	0.206557	0.098167	0.421819	0.0454224	0.0417234	0
ENSGALG00000004441	0	0.0500681	0.043028	0	0.0425604	0
ENSGALG00000024296	0	0	0.0861841	0.0928051	0.0426237	0
Novel03490	0.0528714	0	0	0	0.0427191	0
ENSGALG00000029075	0	0	0	0	0.0428148	0
ENSGALG00000001079	0	0.101954	0.175237	0.0471748	0.043333	0
Novel02950	0	0	0	0	0.0442137	0
Novel01171	0	0.0261411	0	0.0725737	0.0444424	0
ENSGALG00000027487	0	0.0522821	0	0.096765	0.0444424	0
ENSGALG00000015583	0	0	0	0.0975978	0.0448249	0
ENSGALG00000014070	0	0	0.0454597	0.0489521	0.0449657	0
ENSGALG00000000437	0	0	0	0	0.045001	0
ENSGALG00000002496	0.279576	0.318888	0.182699	0	0.0451784	0
ENSGALG00000026839	0	0	0	0.0493785	0.0453573	0
Novel02963	0.0286699	0	0	0	0.0463294	0
ENSGALG00000018791	0.174346	0.220956	0.332303	0.0511189	0.046956	0
ENSGALG00000027651	0	0.11066	0.0237749	0.0256014	0.0470331	0
ENSGALG00000025873	0	0.111576	0.0479435	0	0.0474224	0
ENSGALG00000016499	0	0	0	0.0349091	0.0480993	0
Novel01446	0	0	0.0490395	0.105614	0.0485066	0
ENSGALG00000026392	0	0	0.049374	0	0.0488374	0
ENSGALG00000027106	0.304033	0.0577973	0.149011	0.320918	0.0491306	0
Novel02358	0.030587	0	0.0249852	0.134523	0.0494273	0
Novel03026	0	0	0.150691	0	0.0496845	0
ENSGALG00000002518	0.123413	0	0.0504053	0	0.0498575	0
ENSGALG00000002567	0	0	0	0	0.0502511	0
ENSGALG00000025716	0.0623028	0	0	0	0.0503394	0
Novel03689	0.0312751	0	0.0255473	0	0.0505393	0
ENSGALG00000013281	0	0.0597179	0	0.0276318	0.0507632	0
ENSGALG00000021235	0	0	0	0	0.0509211	0
Novel02995	0.126045	0	0.0514806	0	0.0509211	0
ENSGALG00000003425	0	0.0600104	0	0	0.0510118	0
ENSGALG00000027551	0	0	0	0	0.0514701	0
ENSGALG00000022648	0	0	0	0	0.0515164	0
ENSGALG00000007785	0.0639897	0.182468	0	0	0.0517024	0
ENSGALG00000013783	0	0.122642	0.105397	0.340482	0.0521258	0
ENSGALG00000018503	0	0	0.0527946	0.113701	0.0522208	0
ENSGALG00000026267	0	0	0	0.0381437	0.0525562	0
ENSGALG00000027653	0	0	0.0536256	0.0577454	0.0530428	0
Novel02271	0	0	0	0	0.0531413	0
ENSGALG00000002926	0.0329924	0.0940786	0.0269501	0.0870615	0.0533144	0
ENSGALG00000023640	0.0663863	0	0	0	0.0536388	0
ENSGALG00000020298	0	0	0.054432	0	0.0538405	0
Novel00368	0	0.031766	0.0272994	0	0.0540054	0
ENSGALG00000003444	0.0334279	0.0317735	0.0273058	0.117614	0.0540182	0
Novel03017	0	0	0	0	0.0541714	0
ENSGALG00000003895	0	0	0	0.0590578	0.0542484	0
ENSGALG00000028055	0	0	0.110316	0	0.0545584	0
ENSGALG00000005448	0.0676532	0.38583	0.331578	0.238034	0.0546625	0
ENSGALG00000004632	0	0.0651127	0.167872	0.241024	0.0553491	0
ENSGALG00000001661	0.0343012	0.0326036	0.0280192	0.0603435	0.0554294	0
ENSGALG00000016891	0	0	0	0	0.05551	0
ENSGALG00000021416	0	0	0	0	0.0556718	0
ENSGALG00000028819	0	0	0	0	0.0559983	0
Novel00716	0.208736	0.198405	0	0	0.0562181	0
ENSGALG00000012950	0.0353972	0	0	0.0622716	0.0572005	0
Novel01275	0	0	0	0	0.057229	0
ENSGALG00000004642	0.0711139	0.0675944	0.05809	0	0.0574586	0
ENSGALG00000026249	0	0	0	0.0626784	0.0575741	0
ENSGALG00000012145	0	0	0	0.189559	0.0580408	0
ENSGALG00000011022	0	0	0	0	0.0589972	0
ENSGALG00000007487	0.590838	0.140399	0.0603289	0.194891	0.0596732	0
ENSGALG00000015658	0.14771	0.350998	0.180987	0.194891	0.0596732	0
ENSGALG00000016109	0.0561366	0.0355723	0.0152852	0.0493785	0.0604764	0
ENSGALG00000018875	0	0	0.0247028	0.0133003	0.0610858	0
ENSGALG00000028624	0.0759107	0	0.124016	0	0.0613343	0
Novel01481	0	0.0727379	0.0937653	0	0.0618308	0
ENSGALG00000000451	0.0776567	0	0.126869	0	0.0627451	0
ENSGALG00000027613	0.116741	0.0369877	0.0317869	0	0.0628828	0
ENSGALG00000017345	0.0796636	0	0	0.0700731	0.0643666	0
ENSGALG00000002792	0.400568	0.152298	0.261766	0.070469	0.0647302	0
ENSGALG00000026086	0.483413	0.229744	0.131627	0.141739	0.065098	0
ENSGALG00000023707	0	0.153337	0.197665	0	0.0651721	0
ENSGALG00000005621	0.122665	0	0.0668001	0.071932	0.0660741	0
Novel03838	0.20539	0.23427	0.536878	0	0.0663804	0
Novel01936	0	0	0.067817	0	0.0670799	0
ENSGALG00000026745	0	0	0.0681762	0.0734138	0.0674353	0
ENSGALG00000021836	0	0	0	0	0.0681168	0
ENSGALG00000003647	0	0.0537199	0.0230832	0.0497131	0.0684969	0
Novel00083	0	0.161417	0.0693601	0.149377	0.0686063	0
ENSGALG00000013110	0.170025	0.0808053	0	0	0.0686886	0
ENSGALG00000001854	0	0	0.017455	0.018796	0.0690612	0
ENSGALG00000025717	0	0	0	0.0753201	0.0691863	0
ENSGALG00000020022	0	0.165176	0	0	0.0702038	0
ENSGALG00000027764	0	0.0825878	0	0.0764277	0.0702038	0
Novel03228	0	0	0	0	0.0705062	0
Novel02691	0	0	0	0	0.0705496	0
ENSGALG00000008899	0	0	0	0	0.0712516	0
ENSGALG00000014148	0	0	0	0	0.0714293	0
Novel00327	0.0294682	0.0280098	0.0722141	0.0518412	0.0714293	0
Novel03775	0	0	0	0	0.0716676	0
Novel02224	0.103504	0.126491	0.181175	0.0260125	0.0716825	0
ENSGALG00000020109	0	0	0.0725761	0	0.0717873	0
ENSGALG00000020332	0	0	0	0	0.0723311	0
ENSGALG00000019844	0	0	0.073311	0.157886	0.0725143	0
ENSGALG00000006807	0	0	0	0	0.0727907	0
ENSGALG00000028211	0.0910148	0	0	0	0.0735382	0
ENSGALG00000026668	0.139294	0	0	0	0.0750311	0
ENSGALG00000004418	0.062139	0.118127	0.0507587	0.0546582	0.0753106	0
ENSGALG00000003509	0.0934131	0.26637	0.0763053	0.164335	0.075476	0
Novel01315	0	0.270287	0	0	0.0765859	0
ENSGALG00000015269	0.0955533	0	0.0390268	0.0420249	0.0772052	0
ENSGALG00000027730	0	0.0185601	0	0.0343514	0.078885	0
ENSGALG00000023740	0	0.279633	0	0.0862587	0.0792341	0
ENSGALG00000004602	0	0	0	0.0871629	0.0800647	0
ENSGALG00000012780	0	0.0945184	0	0	0.0803454	0
ENSGALG00000007292	0.100142	0.0951859	0	0	0.0809128	0
ENSGALG00000015754	0.100142	0	0	0.264259	0.0809128	0
ENSGALG00000016415	0.0339075	0.0644588	0.0830928	0.0596509	0.0821898	0
Novel01649	0.101869	0.290481	0.249637	0.17921	0.0823079	0
Novel01301	0	0	0	0	0.0830236	0
ENSGALG00000020972	0.516016	0.0980956	0.0843023	0	0.0833861	0
ENSGALG00000014943	0.137738	0.0654606	0.0843842	0.030289	0.0834671	0
Novel01968	0.0207494	0	0	0.0730056	0.0838254	0
ENSGALG00000006941	0.105507	0	0.0861841	0	0.0852474	0
ENSGALG00000003114	0	0.100285	0	0.0928051	0.0852474	0
Novel03574	0.0353619	0	0	0.0933142	0.0857151	0
Novel01746	0	0	0.0216669	0.0233315	0.0857258	0
Novel02300	0.106298	0	0.17366	0.0935008	0.0858865	0
ENSGALG00000005689	0.106617	0.0675605	0.0580609	0	0.0861448	0
ENSGALG00000019943	0	0	0	0	0.0869291	0
ENSGALG00000010662	0	0	0	0	0.0875937	0
Novel03809	0.108743	0.103361	0	0	0.0878624	0
ENSGALG00000028183	0	0.103839	0.0892384	0.096094	0.0882685	0
ENSGALG00000025799	0	0	0.0895142	0.0963911	0.0885414	0
ENSGALG00000006725	0	0.0104435	0.026925	0.0096645	0.0887746	0
ENSGALG00000006989	0	0	0	0	0.0889538	0
ENSGALG00000022295	0.0551326	0.0524041	0.0450355	0.0969907	0.0890922	0
ENSGALG00000010139	0.110696	0.157826	0.180845	0.0486846	0.0894399	0
ENSGALG00000010791	0.111567	0.106045	0.0911341	0	0.0901436	0
ENSGALG00000016664	0.168144	0	0.274699	0	0.0905712	0
Novel01617	0	0.0710882	0	0	0.0906428	0
ENSGALG00000023353	0.11454	0.544359	0	0	0.0925465	0
ENSGALG00000008854	0	0.109758	0.282976	0.101572	0.0933001	0
ENSGALG00000018631	0	0	0	0	0.0939119	0
ENSGALG00000026059	0.0583544	0	0.0953345	0.102658	0.0942984	0
ENSGALG00000016494	0.116805	0	0	0.102743	0.0943761	0
ENSGALG00000004119	0.0584988	0.0556037	0.0477852	0.102913	0.0945318	0
ENSGALG00000005411	0.198379	0.150849	0.0648189	0.174496	0.0961717	0
ENSGALG00000010113	0	0	0	0	0.0964415	0
ENSGALG00000028324	0	0	0.195002	0.104992	0.0964415	0
ENSGALG00000016591	0	0.0576243	0.0247609	0	0.0979671	0
Novel02788	0	0	0	0	0.0982612	0
ENSGALG00000029013	0.365467	0	0.199023	0	0.09843	0
ENSGALG00000000421	0	0.0580462	0	0	0.0986844	0
Novel01147	0.183839	0	0	0.107805	0.0990255	0
ENSGALG00000006084	0	0	0	0.0360909	0.0994553	0
ENSGALG00000025982	0.308532	0.175957	0.100811	0.108555	0.099715	0
Novel01651	0.125636	0.0796121	0	0.073674	0.101511	0
ENSGALG00000026208	0	0	0.0523177	0.112674	0.103498	0
Novel01266	0	0.37233	0.106659	0	0.1055	0
ENSGALG00000027322	0	0.0249414	0	0.0230811	0.106007	0
ENSGALG00000003179	0.0451596	0.171698	0.036889	0.0397229	0.109464	0
ENSGALG00000003545	0	0	0.168034	0.0603143	0.110805	0
ENSGALG00000016869	0.137671	0	0	0	0.111235	0
ENSGALG00000010724	0	0.132791	0	0.0614434	0.112879	0
ENSGALG00000025723	0.0353795	0.100886	0.0578001	0.0311203	0.114344	0
ENSGALG00000019847	0	0	0	0	0.114573	0
Novel02209	0.145886	0	0	0	0.117873	0
ENSGALG00000025928	0.024398	0.0231905	0.0199297	0.0643823	0.118279	0
ENSGALG00000021810	0	0	0.120407	0.259314	0.119098	0
ENSGALG00000000365	0	0.140399	0	0	0.119346	0
ENSGALG00000021026	0.148639	0.141282	0.485666	0.130744	0.120097	0
ENSGALG00000023070	0.0497199	0.0472592	0	0.30614	0.120518	0
ENSGALG00000025877	0.0751862	0.0714652	0.0614164	0.264539	0.121498	0
Novel00559	0	0	0	0.135872	0.124807	0
Novel02395	0.23208	0.110297	0.347557	0.170117	0.125011	0
ENSGALG00000019144	0	0	0.0844868	0.0454887	0.125353	0
ENSGALG00000003209	0.233995	0	0.127427	0.0686084	0.126042	0
ENSGALG00000012644	0	0	0	0	0.12646	0
Novel03218	0.3701	0.326656	0.194348	0.116266	0.128157	0
Novel03051	0.0795741	0.075636	0.130002	0.0699944	0.128589	0
Novel00810	0	0	0	0.141097	0.129607	0
ENSGALG00000017052	0	0.0383125	0	0.0354548	0.13027	0
ENSGALG00000023699	0	0.153862	0	0.142386	0.130791	0
ENSGALG00000007312	0	0	0	0.143864	0.132148	0
ENSGALG00000020388	0	0	0	0	0.132915	0
Novel03840	0	0	0	0.29007	0.133224	0
Novel03837	0.0827311	0.157273	0.270318	0	0.13369	0
ENSGALG00000026130	0.331311	0	0.405951	0	0.133846	0
Novel01967	0	0	0	0	0.134055	0
ENSGALG00000016165	0	0	0	0.296976	0.136396	0
ENSGALG00000011213	0.0565395	0	0.0461848	0.149199	0.137048	0
ENSGALG00000023822	0.172507	0.98382	0.422742	0.15174	0.139383	0
ENSGALG00000005099	0.0872086	0	0	0.0767097	0.140926	0
ENSGALG00000011585	0	0	0	0	0.141448	0
ENSGALG00000005985	0.105194	0.333292	0.200499	0.0616865	0.141657	0
ENSGALG00000005409	0.451021	0.25722	0.221052	0.15869	0.145767	0
ENSGALG00000028631	0	0	0	0.198362	0.145767	0
ENSGALG00000000656	0	0	0	0.160528	0.147455	0
ENSGALG00000018958	0	0	0	0	0.148027	0
ENSGALG00000019913	0	0.0890246	0	0.0823844	0.151351	0
ENSGALG00000012557	0	0	0	0	0.153308	0
Novel02602	0.189827	0.180433	0.116297	0.417437	0.153377	0
ENSGALG00000003014	0.284932	0.0902768	0.27154	0.459488	0.15348	0
ENSGALG00000026868	0	0	0	0	0.15652	0
ENSGALG00000016599	0.0972573	0.092444	0.0794454	0.427744	0.157164	0
ENSGALG00000012353	0.497199	0.283555	0.162456	0.0874685	0.160691	0
Novel00792	0.100711	0.191454	0.164533	0.0885867	0.162745	0
ENSGALG00000023603	0	0	0	0	0.163209	0
Novel00010	0.0409593	0	0.0334579	0.0720566	0.165472	0
ENSGALG00000003618	0	0	0.0840576	0	0.166288	0
ENSGALG00000007828	0	0	0.0841798	0	0.16653	0
ENSGALG00000021261	0	0	0	0	0.167504	0
ENSGALG00000023927	0.422027	0	0	0	0.170495	0
ENSGALG00000010944	0	0.100886	0	0	0.171516	0
ENSGALG00000027059	0	0	0.175502	0	0.173595	0
Novel00019	0.21782	0.414081	0.355857	0.287396	0.175995	0
ENSGALG00000007950	0	0	0	0	0.176265	0
Novel01236	0	0.103679	0	0.0959462	0.176265	0
ENSGALG00000003573	0	0.10563	0	0	0.179581	0
Novel00458	0	0	0	0	0.18361	0
Novel02173	0.172507	0.109313	0.187885	0.2529	0.185844	0
ENSGALG00000019647	0.0580676	0.220775	0.189732	0	0.18767	0
ENSGALG00000026144	0	0	0	0	0.191593	0
ENSGALG00000001418	0	0.0753822	0	0	0.192236	0
ENSGALG00000019491	0	0.114612	0	0	0.194851	0
Novel01319	0	0	0.0788505	0	0.194984	0
ENSGALG00000022155	0	0.115199	0	0	0.19585	0
ENSGALG00000007406	0.0972573	0	0	0	0.196455	0
ENSGALG00000026199	0.0630227	0.0599037	0.154442	0.110871	0.203685	0
ENSGALG00000016805	0	0	0	0.0892203	0.204887	0
Novel00937	4.84572	2.90899	3.74994	0.448669	0.206066	0
ENSGALG00000027541	0	0	0	0	0.20984	0
ENSGALG00000015332	0.262595	0.499197	0.214503	0.230982	0.212171	0
ENSGALG00000019145	0	0	0.109069	0.352345	0.215767	0
ENSGALG00000001132	0.603176	0.312722	0.582292	0.0964656	0.221525	0
ENSGALG00000027951	0.281351	0	0	0.24748	0.227326	0
Novel02911	0.732677	0.642846	0.87472	0	0.227688	0
Novel00021	0	0	0.0470477	0.202648	0.232682	0
ENSGALG00000016677	0.144107	0	0	0.380275	0.232871	0
ENSGALG00000025945	0.146187	0.694759	0.119414	0.257175	0.236232	0
ENSGALG00000026058	0	0.289235	0	0.133831	0.245864	0
ENSGALG00000008444	0.102457	0.194774	0.0557955	0.120164	0.248351	0
ENSGALG00000028796	0	0	0	0	0.261581	0
ENSGALG00000027452	0	0.307724	0.264455	0.284772	0.261581	0
ENSGALG00000026391	0	0	0.111269	0.0599088	0.27515	0
ENSGALG00000021837	0	0.131368	0	0.0607846	0.279173	0
ENSGALG00000024085	0.0582106	0.0553298	0	0.153608	0.282198	0
ENSGALG00000027011	0.353913	0.112133	0.289097	0	0.285955	0
ENSGALG00000001552	0	0.296444	0.0849204	0.0914443	0.293991	0
ENSGALG00000023357	0	0	0.205375	0.110576	0.304714	0
ENSGALG00000027586	0	0	0	0	0.307991	0
ENSGALG00000026635	1.53299	0	0.313058	0.337108	0.309656	0
ENSGALG00000026552	0.393892	0	0	0	0.318257	0
ENSGALG00000027850	0	0	0.643508	0.692945	0.318257	0
ENSGALG00000026126	0	0	0	0.348408	0.320035	0
Novel00176	0.19972	0.189836	0.326286	0	0.32274	0
ENSGALG00000027741	0	0.380744	0.654415	0	0.323651	0
ENSGALG00000025684	0	0.398767	0.342696	0.369024	0.338972	0
ENSGALG00000019864	0.171672	0.081588	0.140232	0.30201	0.346769	0
ENSGALG00000025693	0	0	0	0	0.349307	0
ENSGALG00000020989	0	0	0.119661	0.257707	0.35508	0
ENSGALG00000017933	0	0	0	0	0.369589	0
Novel00837	0	0	0.149847	0.0806792	0.370545	0
ENSGALG00000025871	0	0	0.378534	0	0.37442	0
ENSGALG00000023969	0	0.44143	0	0	0.375238	0
ENSGALG00000016020	0	0	0.0775311	0.0834873	0.383442	0
ENSGALG00000026136	0	0	0	0	0.384472	0
ENSGALG00000009875	0	0.488345	0.839358	0.45192	0.415118	0
ENSGALG00000009481	0.268563	0.255271	0.219378	0.708693	0.433987	0
ENSGALG00000029119	1.49579	0	0.24437	0.526287	0.483428	0
ENSGALG00000028526	0.605988	0	0	0	0.489626	0
ENSGALG00000028793	0.616527	1.17203	0	0.542305	0.498141	0
ENSGALG00000027368	0	0.601711	0	0	0.511485	0
ENSGALG00000028717	0	0	0	0	0.516093	0
ENSGALG00000028378	0	0	0	0	0.520784	0
ENSGALG00000028518	0	0	0	0	0.520784	0
ENSGALG00000024498	0	0	0	0	0.520784	0
ENSGALG00000027285	0	0	0	0	0.520784	0
ENSGALG00000027644	0	0	0	0	0.520784	0
ENSGALG00000027246	0	0	0	0	0.520784	0
ENSGALG00000028126	1.2891	0	0	0	0.520784	0
ENSGALG00000028816	0	1.2253	0.526506	0	0.520784	0
ENSGALG00000026589	0	0	1.57952	0	0.520784	0
ENSGALG00000025544	0	0	0	2.26782	0.520784	0
ENSGALG00000028206	0	0	0	0	0.525562	0
ENSGALG00000028397	0	0	0	0	0.530428	0
ENSGALG00000020842	0.219506	0	0	0.386161	0.532071	0
ENSGALG00000028511	0.662622	0.629828	0	0	0.535386	0
ENSGALG00000026630	0	0	0.541268	0.582851	0.535386	0
ENSGALG00000027672	0	0	0	0	0.540437	0
ENSGALG00000027916	0	0	0	0	0.540437	0
ENSGALG00000027279	0	0	0	0	0.545584	0
ENSGALG00000024970	0	0	0.36889	0	0.547321	0
ENSGALG00000026072	0	0.0430068	0	0.039799	0.548369	0
ENSGALG00000028446	0	0	0	0	0.55083	0
ENSGALG00000025547	0	0	0	0	0.556177	0
ENSGALG00000028798	0	1.3214	0	0.611422	0.56163	0
ENSGALG00000017803	0	0	0	0	0.567191	0
ENSGALG00000027124	0	0	0.579157	0	0.572863	0
ENSGALG00000027979	0	0	0.579157	0.62365	0.572863	0
ENSGALG00000027832	0	0	0	0	0.578649	0
ENSGALG00000025299	0	0.680724	0.585007	0	0.578649	0
ENSGALG00000025357	0.716167	0	0	1.2599	0.578649	0
ENSGALG00000025429	0	0	0	0	0.59058	0
ENSGALG00000028792	0	0.694759	1.19414	1.28588	0.59058	0
ENSGALG00000025812	0.738548	0	0	0	0.596732	0
ENSGALG00000026927	0.738548	0	0	0	0.596732	0
ENSGALG00000021286	0	0.353762	0	0.163688	0.601431	0
ENSGALG00000025295	0	0	0	0	0.603013	0
ENSGALG00000018261	0	0	0.609639	0	0.603013	0
ENSGALG00000025183	0	0	0	1.99037	0.609428	0
ENSGALG00000025565	0	0	0	0	0.615981	0
ENSGALG00000025521	0	0	0	1.37066	0.629519	0
ENSGALG00000025158	0	0	0	0	0.65098	0
ENSGALG00000021727	0	0	0	0	0.658463	0
ENSGALG00000023058	0	0	0.13314	0.143368	0.658463	0
ENSGALG00000025469	0	0	0	1.43368	0.658463	0
ENSGALG00000025762	0	0	0.334773	0	0.662269	0
ENSGALG00000025532	1.64885	0.783624	0	0.725175	0.666119	0
ENSGALG00000021791	3.3365	0	2.04408	1.46741	0.673956	0
ENSGALG00000028108	0	0	0	0	0.707238	0
ENSGALG00000018303	0	0	0.723946	0	0.716078	0
ENSGALG00000025535	0	0.853059	0.73311	0	0.725143	0
ENSGALG00000009033	0.450162	0.213942	0.551578	0.197984	0.727445	0
ENSGALG00000003034	0.302348	1.00585	0.617438	0.132974	0.732873	0
ENSGALG00000027343	0.920787	3.50086	0	0	0.743978	0
ENSGALG00000025376	0.920787	3.50086	3.00861	1.61987	0.743978	0
ENSGALG00000025669	0.47267	0.449278	0.386105	0	0.763817	0
ENSGALG00000025242	0	0	0	0	0.774139	0
ENSGALG00000025188	0	0	0	0	0.784743	0
ENSGALG00000005049	0	0	0	0.0475706	0.786539	0
ENSGALG00000018304	0	0	0	0	0.795643	0
ENSGALG00000017860	0	0	0	0	0.801207	0
ENSGALG00000026004	0.502841	0.238977	0	0.221153	0.812571	0
ENSGALG00000025600	0	0	0	0	0.818375	0
ENSGALG00000027078	2.02573	0.962738	0	0	0.818375	0
ENSGALG00000025480	0	0	0	0	0.830236	0
ENSGALG00000025237	3.08263	0	0	0.903841	0.830236	0
ENSGALG00000025261	0	0	0	0.959462	0.881327	0
ENSGALG00000025670	1.2017	0	0	0	0.970954	0
ENSGALG00000026227	1.81796	0	0	0	0.979252	0
ENSGALG00000025841	0.414623	0	0	0.364708	1.00502	0
ENSGALG00000017804	0.633041	0.601711	0	0	1.02297	0
ENSGALG00000026705	0.644551	0	0	0	1.04157	0
ENSGALG00000027019	1.93365	0.612651	0	0.566955	1.04157	0
ENSGALG00000027518	0	0.612651	0.526506	1.70086	1.04157	0
ENSGALG00000026430	0	0	0	0	1.09117	0
ENSGALG00000025241	0.688355	1.96286	0.562288	1.81646	1.11235	0
ENSGALG00000029059	0	0	0	0	1.12326	0
ENSGALG00000025266	1.39021	0.660702	0	0.611422	1.12326	0
ENSGALG00000028181	0	0	0.579157	0	1.14573	0
ENSGALG00000027278	0	0	0	0	1.1573	0
ENSGALG00000025500	0	0.694759	1.79121	0	1.18116	0
ENSGALG00000018272	1.52474	0.724641	0.622749	0.670592	1.23196	0
ENSGALG00000025233	0	0	0.629518	1.35576	1.24535	0
ENSGALG00000017868	2.13235	1.01341	2.17728	6.56474	1.29217	0
ENSGALG00000027371	0	0.765814	0	0	1.30196	0
ENSGALG00000025372	0	3.06326	0	0	1.30196	0
ENSGALG00000013245	0	0	0	0	1.35145	0
ENSGALG00000026454	0	0.401141	0	0.37122	1.36396	0
ENSGALG00000025307	2.59392	0.821849	0.706289	0	1.39723	0
ENSGALG00000026676	0	0	0	0.760549	1.39723	0
ENSGALG00000018259	0	0	0	0	1.54828	0
ENSGALG00000027000	0	0.612651	0.526506	0.566955	1.56235	0
ENSGALG00000018326	1.05822	0	0	0	1.71004	0
ENSGALG00000025248	0.716167	0	0	0.62995	1.73595	0
ENSGALG00000025186	0	0	0	0	1.80904	0
ENSGALG00000025641	0.844054	0	0	0.742441	2.04594	0
ENSGALG00000018328	0	1.6239	0.69778	0.751386	2.07059	0
ENSGALG00000018271	0.920787	0	0.752152	0.809935	2.23193	0
ENSGALG00000017831	0.971241	0.923173	1.58673	0	3.92372	0
Novel02253	0	0	0	0	0	0.00140636
Novel03292	0.00245892	0.00701169	0.00200859	0.0021629	0.00596028	0.00196488
Novel03349	0.0107694	0	0	0.00473646	0.00217537	0.00215141
Novel03276	0.0132179	0.0251274	0.0215942	0	0	0.00264054
Novel01351	0	0.00316675	0.00272147	0.0058611	0	0.00266225
Novel02210	0	0	0.00291356	0	0	0.00285015
Novel02858	0	0.00369047	0.00317155	0	0.00313708	0.00310253
ENSGALG00000008499	0	0.00857891	0.00368632	0.00396951	0.00364625	0.00360609
Novel01505	0.0075843	0.00720895	0.0041302	0.0044475	0.00408531	0.00404032
Novel02366	0.00514406	0	0	0	0	0.00411052
ENSGALG00000016679	0.00573073	0	0.00468119	0.0100816	0.00926063	0.00457932
Novel03402	0	0.0225127	0	0.0104167	0.00478422	0.00473153
Novel03899	0.00598822	0.0284593	0.00978306	0.0210693	0.0290302	0.00478508
ENSGALG00000009089	0.00630395	0.0119839	0.00514944	0.0166351	0.0152804	0.00503737
Novel02388	0.00856727	0.00203582	0.0087478	0.00565191	0.0103833	0.00513446
Novel03634	0	0.0127914	0.0109928	0.00591867	0	0.0053768
Novel03334	0.0285458	0.0203498	0.0349768	0.0062773	0.00576611	0.0057026
Novel01294	0	0	0.00200061	0.00430861	0.00395774	0.00587122
Novel01385	0.0220691	0.00699229	0.0360546	0	0.0178314	0.00587833
Novel01566	0	0.0035291	0.00606574	0.00326587	0.00299991	0.00593374
Novel01885	0.00380817	0	0	0	0.00307693	0.00608608
Novel01363	0	0	0	0	0	0.00617295
Novel02064	0	0	0.00659257	0	0	0.0064491
Novel01801	0	0.00795651	0.027351	0.0441783	0.0202903	0.00668894
ENSGALG00000005785	1.54058	1.62614	1.77293	0.0074868	0	0.00680136
Novel03182	0	0.00270682	0.00930485	0.00250492	0	0.00682677
Novel02470	0.00888924	0	0	0	0	0.00710323
Novel03146	0	0	0	0	0	0.00710501
Novel03145	0.00958893	0	0	0	0	0.00766234
Novel01735	0.0145726	0.00923426	0.0198396	0.0128182	0.00784958	0.00776313
Novel01893	0.0050188	0.00477041	0	0.0044146	0.00811018	0.00802086
Novel02030	0.0200823	0	0.0246066	0.0176646	0.0162261	0.0080237
Novel00916	0.414866	0.492917	0.516802	0.0182461	0	0.00828779
Novel01295	0	0.0198649	0.0341434	0	0.0168862	0.00835009
ENSGALG00000010137	0	0	0	0	0	0.00844846
Novel01355	0	0	0	0	0	0.00847627
ENSGALG00000012593	0.0214039	0.0101723	0	0	0	0.00855175
Novel02869	0.0107604	0.0204558	0.0175795	0.0283951	0.0260827	0.00859848
ENSGALG00000006717	0	0.0103093	0.00885968	0	0.0438169	0.00866687
Novel02977	0.0109195	0	0.00891971	0	0.0176455	0.00872561
ENSGALG00000027895	0.641583	0.684722	0.634416	0	0	0.00899434
ENSGALG00000016804	0.0113296	0	0.0185093	0.00996565	0.00915409	0.00905327
ENSGALG00000026395	0	0.0111835	0.0288329	0.0103493	0.00950652	0.00940182
Novel02434	0.0235355	0	0.0192251	0	0.0285243	0.00940338
Novel03452	0.0117912	0	0.00963175	0	0.00952707	0.00942214
ENSGALG00000002864	0.0472592	0	0	0.0519622	0.0477306	0.00944099
Novel01230	0.0236967	0	0	0.0208439	0.0191465	0.00946781
Novel02937	0.00794004	0.00754708	0.0129718	0.0244445	0.0128308	0.00951711
Novel03427	0.00601226	0.00380981	0.00327411	0.00705128	0.0145734	0.00960857
Novel01615	0.0241693	0	0.00987143	0	0.0195283	0.00965661
ENSGALG00000000779	0	0	0	0	0	0.00972958
Novel03591	0	0	0	0.0108141	0	0.00982406
Novel01190	1.15034	1.0699	1.00029	0.0217603	0.00999412	0.00988405
ENSGALG00000029162	1.25763	1.51495	1.32228	0	0	0.00995001
ENSGALG00000027152	0.0249694	0.0118668	0	0	0.0302622	0.00997629
ENSGALG00000001863	0	0.0242198	0.0208143	0.0112067	0.010294	0.0101807
ENSGALG00000001115	0.0257026	0.0122153	0.0104977	0.0452166	0.0103836	0.0102692
ENSGALG00000012668	0	0.0122977	0	0	0	0.0103386
ENSGALG00000012122	0.0648679	0.0123315	0.0211951	0.0114117	0.0209648	0.0103669
ENSGALG00000028855	0	0	0.0106718	0	0	0.0104395
ENSGALG00000012754	0.0392583	0.0124385	0.021379	0.0345321	0.0211466	0.0104569
ENSGALG00000014252	0.0131079	0.0249183	0.0107073	0.0345896	0.0211818	0.0104743
ENSGALG00000002314	0	0	0	0.0116179	0.0106718	0.0105543
Novel01639	0.0402501	0.0318818	0.0109595	0.0118015	0.0271011	0.010721
Novel01482	0.0270475	0.047133	0.0589173	0.00793045	0.00364231	0.0108066
ENSGALG00000007719	0.0270871	0.0772397	0.0331895	0.0119131	0	0.0108224
Novel01596	0.01381	0.0393796	0.0112808	0.0242949	0.0111582	0.0110353
ENSGALG00000027638	0.0138316	0	0	0	0	0.0110525
Novel03284	0.0207859	0.00658572	0.0169791	0.0304725	0.0223928	0.0110731
ENSGALG00000009902	0	0.0264488	0.0340948	0	0.0449657	0.0111176
Novel01346	0.00700806	0	0	0	0	0.0112
ENSGALG00000026627	0.0142916	0.0271686	0	0	0.0115473	0.0114201
ENSGALG00000003765	0	0	0	0.0125761	0.0346559	0.0114248
Novel03144	0.0287629	0.0410091	0.0117476	0.0253002	0	0.011492
ENSGALG00000014746	0	0.0276819	0.0594739	0.0128086	0	0.0116359
Novel03214	0.0218716	0	0.0119107	0	0	0.0116515
ENSGALG00000017041	0.00742259	0.0211657	0.0181896	0.006529	0.00599731	0.0118625
ENSGALG00000010992	0	0.0282742	0	0.0130827	0.0120173	0.0118849
Novel03620	0	0.0425094	0.0243548	0.0131129	0.0240901	0.0119124
Novel03413	0.0149485	0.0142087	0.0122108	0.0262977	0.0362342	0.011945
Novel02976	0.0299706	0.0142437	0.00408029	0.00878752	0.0161438	0.0119745
ENSGALG00000001269	0.0449877	0.0285075	0.0489981	0.0131906	0.0242328	0.0119829
Novel01606	0.150245	0.0678344	0.0920466	0.0165197	0.0121395	0.0120058
ENSGALG00000011926	0.0752021	0.0142961	0	0	0.0121524	0.0120185
ENSGALG00000028090	0.091406	0.101363	0.0248886	0.0402009	0.012309	0.0121735
Novel02183	0	0	0.0125386	0	0	0.0122657
ENSGALG00000011052	0	0.0146408	0	0	0	0.0123084
Novel02382	0.0154467	0	0.0252356	0	0.0124807	0.0123432
ENSGALG00000016492	0	0	0	0	0.0126209	0.0124819
Novel03348	0.0156513	0	0	0.0137671	0.012646	0.0125067
ENSGALG00000004393	0	0.0306604	0.0263493	0.0283735	0.0390944	0.0128879
ENSGALG00000015366	0.0325605	0.0154745	0	0.085922	0.0394624	0.0130093
ENSGALG00000026017	0	0.0155531	0	0.014393	0	0.0130753
ENSGALG00000026594	0	0.0158308	0.0136048	0.01465	0	0.0133088
ENSGALG00000006208	0	0.023847	0	0.0147122	0.00675705	0.0133653
ENSGALG00000017238	0.0169052	0.0160686	0.0138092	0.0446102	0.0136591	0.0135087
ENSGALG00000016426	0.0169133	0.0160763	0.0414473	0.0892629	0.0136656	0.0135151
ENSGALG00000029019	0.0174632	0.0165989	0.014265	0.0460825	0.0423298	0.0139545
Novel01879	0	0	0	0	0	0.0140514
ENSGALG00000014913	0.0177229	0.0168458	0.0289542	0.00779465	0.0143198	0.0141621
ENSGALG00000015970	0	0	0.0145407	0.0156578	0.0143827	0.0142243
ENSGALG00000009037	0	0.0171742	0.0147594	0.0158932	0.0145989	0.0144382
ENSGALG00000007367	0.127716	0.0520265	0.0298074	0.0160486	0.0147417	0.0145794
ENSGALG00000004627	0.0549759	0	0	0.0483575	0.0148065	0.0146434
Novel02359	0	0	0	0	0.0296666	0.01467
ENSGALG00000009596	0.0739896	0.0527459	0.0453293	0.113894	0.0448366	0.0147809
Novel03522	0	0	0	0	0	0.0147925
ENSGALG00000028629	0	0.0353484	0.015189	0.0327118	0	0.0148585
ENSGALG00000001235	0.0186042	0	0.030394	0.0490934	0.0450955	0.0148663
ENSGALG00000011262	0	0	0	0	0	0.0148897
Novel02192	0	0.0355067	0	0.0328583	0.0452737	0.014925
ENSGALG00000009588	0.112273	0.0711445	0.168137	0.032919	0.0302382	0.0149526
Novel01271	0	0.0178663	0	0	0	0.01502
ENSGALG00000015595	0.0188415	0.035818	0.0153908	0	0.0152236	0.0150559
ENSGALG00000010657	0	0.0180095	0.0464316	0	0	0.0151404
Novel03162	0.0284627	0	0.0155	0.00834538	0	0.0151627
ENSGALG00000005435	0.028612	0.00906533	0.0311626	0.00838916	0.015412	0.0152422
Novel03423	0.00955018	0	0.00780115	0.0588032	0.0694473	0.0152628
Novel02670	0.0764221	0.0907998	0.031213	0.0336109	0.0154369	0.0152669
ENSGALG00000005319	0	0	0	0	0.0313897	0.015522
ENSGALG00000012941	0	0.00928004	0	0	0.0078885	0.0156032
Novel02990	0.0112069	0.0133153	0.00915446	0.00985774	0.0113187	0.0156717
ENSGALG00000027709	0.0393237	0	0.0321219	0.0345896	0	0.0157114
Novel02163	0.0200261	0.00761402	0.0032717	0.0457996	0.0161807	0.0160025
Novel02822	0	0	0	0	0	0.0160179
ENSGALG00000010792	0.0200567	0	0	0.0352843	0	0.016027
ENSGALG00000007211	0.0301747	0.0478023	0.0246485	0.0619315	0.0487612	0.0160747
ENSGALG00000001518	0.0202342	0.0576983	0.0495854	0.0355965	0.0326976	0.0161688
Novel02982	0	0.0192933	0.0165805	0.0357086	0	0.0162197
Novel03568	0	0	0.04977	0.0178645	0	0.016229
ENSGALG00000023934	0.0406423	0.0579464	0	0.00893738	0.00820955	0.0162383
ENSGALG00000010969	0.0207251	0	0	0.0364601	0	0.0165611
ENSGALG00000014366	16.0313	15.0992	17.1993	0	0	0.0166584
ENSGALG00000012228	0.27109	0.198211	0.153306	0.0366853	0.15164	0.0166633
ENSGALG00000025735	0	0.0200035	0.0343815	0.0185114	0.0680158	0.0168167
ENSGALG00000004297	0.0369301	0.0200585	0.0301667	0.0092812	0.0213134	0.016863
ENSGALG00000028815	0.126835	0.0200929	0.138141	0.0557827	0.05124	0.0168919
ENSGALG00000004487	0.0212245	0.0403482	0.0433436	0.00933468	0.017149	0.0169601
ENSGALG00000000808	0.0212851	0.0404633	0.0521606	0	0	0.0170085
Novel03465	0.00710355	0	0.0116052	0.0312419	0.0114791	0.017029
ENSGALG00000006041	0.063932	0	0	0.0374902	0.0172186	0.017029
ENSGALG00000027192	0	0.0202865	0.017434	0.0375467	0	0.0170546
ENSGALG00000014987	0.0640475	0	0.0174392	0.075116	0.0172497	0.0170597
Novel01123	0	0	0	0	0	0.0170752
Novel03291	0	0	0.00873672	0.00940791	0	0.0170932
ENSGALG00000016352	0.021649	0.0205776	0	0	0.017492	0.0172993
Novel01340	0.0217754	0	0.0177874	0.0383078	0.0175941	0.0174003
ENSGALG00000008608	0.021782	0.0414081	0.0177928	0.076639	0.105597	0.0174056
ENSGALG00000005763	0.0218156	0.0414718	0.0178202	0	0	0.0174324
Novel01398	0.040807	0.0268528	0.0384617	0.00828331	0.010145	0.0175582
ENSGALG00000016740	0.0442023	0.0630221	0.036107	0.0388809	0	0.0176606
ENSGALG00000026187	0	0.042358	0.0364021	0	0.0360065	0.017805
ENSGALG00000012100	0.0446056	0.042398	0.0182182	0	0	0.0178218
ENSGALG00000028926	0.0446899	0	0.0182527	0	0.0180543	0.0178555
Novel02885	0	0.0428428	0	0	0	0.0180087
ENSGALG00000005292	0.02271	0.0647581	0.0742033	0.019976	0	0.0181471
ENSGALG00000016554	0	0.0432275	0.0371493	0	0.0183728	0.0181704
Novel02182	0.0182147	0.0086566	0.0111591	0.00400546	0.00735854	0.0181938
ENSGALG00000005180	0.0228123	0.0325249	0.0186344	0.0401319	0.0184319	0.0182289
ENSGALG00000001560	0	0.0217673	0	0	0	0.0182995
Novel02850	0.0230909	0.0109741	0	0	0.00932849	0.0184515
ENSGALG00000010378	0.0231399	0	0.018902	0.0407082	0.0186966	0.0184907
ENSGALG00000006624	0	0	0.0189763	0	0	0.0185634
ENSGALG00000028134	0	0	0	0	0.0188659	0.0186581
Novel03192	0.0196488	0.0224116	0.0128402	0.01037	0.019051	0.0188412
ENSGALG00000009349	0.0240178	0	0.0196191	0	0	0.0191922
ENSGALG00000026075	0.0240667	0	0.0393182	0.0211694	0.0194454	0.0192313
ENSGALG00000014918	0.0243143	0.023111	0	0	0	0.0194291
ENSGALG00000026180	0.17108	0.162613	0.0598921	0.0644933	0.0789883	0.0195296
Novel03489	0.00490254	0.00931982	0.0160187	0.0344987	0.0198058	0.0195877
ENSGALG00000008602	0.0123391	0.0234569	0.0201586	0.0217073	0.0199395	0.0197199
ENSGALG00000025804	0	0	0	0.0434903	0.0199743	0.0197543
ENSGALG00000014884	0.0247991	0.0471435	0.0405147	0	0.0200372	0.0198165
Novel02802	0.0124606	0.0118439	0.0508925	0.0219209	0.0402715	0.019914
ENSGALG00000007242	0.0747633	0.0473755	0.20357	0.0438418	0.0604073	0.019914
ENSGALG00000009390	0.0124737	0	0.0203785	0.0877762	0.0100785	0.019935
ENSGALG00000013634	0.0499476	0	0.0816001	0.0439345	0	0.0199561
Novel01912	0.0124891	0.011871	0.0306054	0.0329567	0.0302728	0.0199596
ENSGALG00000020791	0	0	0.0206473	0.0222335	0.0204229	0.020198
ENSGALG00000020905	0	0	0	0	0	0.0202196
ENSGALG00000019527	0.0507339	0.0241115	0.0207212	0.0446261	0.0819839	0.0202703
Novel02524	0	0.0242329	0.0208255	0	0.0205992	0.0203723
ENSGALG00000011322	0	0.0242329	0.0208255	0.0897016	0.164793	0.0203723
ENSGALG00000004322	0	0	0	0.0224982	0	0.0204384
ENSGALG00000014235	0.0256514	0.0243819	0.0838143	0.0451266	0.0207259	0.0204976
ENSGALG00000003541	0.0515828	0.14709	0.0210679	0.0907458	0.0208389	0.0206094
Novel02133	0	0	0	0	0	0.0206696
ENSGALG00000002993	0.0258714	0.024591	0.0211333	0.0227568	0.0313554	0.0206734
ENSGALG00000010213	0	0	0	0	0	0.0206998
Novel02778	0	0.0246495	0.042367	0.0228109	0.0209533	0.0207225
ENSGALG00000006662	0	0.0247037	0	0.0228611	0.0104997	0.0207681
Novel03767	0.0156134	0.0049469	0.0382619	0.0137338	0	0.020794
Novel03312	0.0260401	0.0309391	0.0265888	0.0229052	0.0105199	0.0208081
Novel03802	0.039078	0.0247627	0.0212808	0.0343735	0.0385908	0.0208177
ENSGALG00000001323	0	0	0	0.0229199	0	0.0208215
ENSGALG00000016491	0.013058	0.00413725	0.00711102	0.0536012	0.0386856	0.0208688
ENSGALG00000012647	0	0.0249599	0.0429005	0	0.0212171	0.0209835
Novel02123	0.0352257	0.0251118	0.0215808	0.06197	0.0711542	0.0211112
ENSGALG00000010732	0.0264653	0.050311	0.0216184	0.0698377	0.0641504	0.0211479
Novel01771	0	0	0.0162168	0.0174627	0.0267343	0.0211519
ENSGALG00000009215	0.0532887	0.0506514	0.0435293	0.14062	0.0645843	0.021291
ENSGALG00000015140	0	0.0253543	0	0	0	0.021315
ENSGALG00000000242	0.187214	0.254212	0.13108	0.0470502	0.0864372	0.0213713
ENSGALG00000012748	0.0802648	0.0254308	0.04371	0	0.0432349	0.0213794
Novel00112	0	0	0	0	0	0.0213955
Novel03089	0	0.0255368	0	0	0.0217076	0.0214685
ENSGALG00000015599	0	0.0255465	0	0.023641	0.0217158	0.0214766
ENSGALG00000007864	0.134587	0.179097	0.0659632	0.118385	0.0869951	0.0215092
Novel03134	0.0540607	0	0.0220799	0	0.02184	0.0215994
ENSGALG00000006119	0.0270406	0.0514048	0	0.0237853	0.0873932	0.0216077
ENSGALG00000026393	0	0	0	0.023849	0.0219068	0.0216655
ENSGALG00000026939	0	0	0.0221644	0	0.0219236	0.0216821
ENSGALG00000003839	0.0271338	0	0.0664933	0	0.0438471	0.0216821
ENSGALG00000011082	0.00908982	0.00863995	0.0371254	0.0239865	0.0146888	0.0217905
ENSGALG00000004093	0.0548554	0.0260703	0.0224045	0	0.022161	0.021917
ENSGALG00000026089	0	0.0261208	0	0.120862	0	0.0219594
ENSGALG00000026366	0.0137449	0.0145162	0.0106038	0.0214936	0.0185093	0.0219665
ENSGALG00000005400	0.0137698	0	0.0224959	0.0121121	0	0.0220064
Novel02274	0.00394023	0.00749046	0.0482792	0.0242612	0.0254691	0.02204
Novel00016	0	0	0	0	0	0.0220449
ENSGALG00000003908	0	0	0	0.0243138	0.0670015	0.0220879
ENSGALG00000028975	0.0831191	0.092173	0.0678965	0.0731126	0.100738	0.0221396
ENSGALG00000008063	0.0277334	0.0659023	0.0226543	0.0975788	0.0672243	0.0221613
Novel02906	0.013874	0.00879155	0.00377769	0.0447469	0.0186831	0.0221729
Novel03350	0.111742	0.0796592	0.433569	0.0737175	0.135429	0.0223228
Novel03225	0	0.0266792	0	0	0.0453573	0.0224289
ENSGALG00000000221	0.0281687	0	0	0.0247775	0	0.0225091
Novel01605	0.0564158	0.0938416	0.0979279	0.018609	0.07977	0.0225404
Novel01502	0.0141236	0	0	0.0372699	0.0114116	0.0225719
Novel02393	0	0.1343	0	0.0745696	0.0228323	0.0225809
ENSGALG00000008741	0.0565621	0.0537628	0.0693048	0.0995054	0	0.0225989
ENSGALG00000001414	0	0	0.02312	0	0	0.0226169
ENSGALG00000028138	0	0	0	0.0374115	0.0229099	0.0226576
Novel03891	0	0.0135352	0	0.0125256	0.0230112	0.0227577
Novel03405	0.0285199	0.0135542	0.0465935	0	0.0115218	0.0227898
ENSGALG00000000120	0.0287396	0	0	0	0	0.0229653
ENSGALG00000014232	0.0288918	0	0.0236005	0	0	0.0230869
Novel02665	0.0291652	0	0.0476476	0	0.0471298	0.0233054
ENSGALG00000000745	0.0877844	0.0834399	0.143415	0.0257388	0.0236427	0.0233823
Novel03014	0	0.0139672	0	0.0129254	0	0.0234841
ENSGALG00000028082	0	0	0.048023	0	0	0.023489
ENSGALG00000009007	0	0.0419973	0.0721841	0.0647746	0.0594997	0.0235377
ENSGALG00000007043	0	0	0.0240714	0	0.0238098	0.0235475
ENSGALG00000006845	0.0889593	0.112742	0.0484448	0.130416	0.0479183	0.0236953
Novel03866	0	0.0283158	0	0.0262038	0	0.0238048
Novel03796	0	0	0	0.0787769	0.0482411	0.0238549
ENSGALG00000012382	0	0.0427341	0.0244835	0.065911	0.0968696	0.0239507
Novel01343	0	0	0	0.0159542	0.01954	0.0241559
ENSGALG00000012517	0	0	0.0247186	0	0	0.0241807
ENSGALG00000026810	0.0302864	0	0.0247397	0.106561	0.0734126	0.0242013
Novel02956	0	0.014403	0	0.0266574	0.0612164	0.0242169
ENSGALG00000020459	0.0304294	0.0289235	0.0745696	0	0	0.0243156
Novel01412	0.122269	0.130745	0.0998762	0.0403309	0.0864419	0.0244257
ENSGALG00000017310	0.0306134	0	0.0500136	0	0.04947	0.0244626
ENSGALG00000028415	0.0306531	0.0728401	0.0500784	0.148296	0.0371506	0.0244943
ENSGALG00000001735	0	0.0292245	0	0	0	0.0245687
ENSGALG00000026162	0.0308666	0.088017	0.226923	0.0814519	0	0.0246649
ENSGALG00000020827	0	0	0.0252576	0	0	0.024708
ENSGALG00000027443	0	0	0.0126398	0.0136109	0	0.0247295
Novel02063	0	0.0295577	0	0.0820592	0.100502	0.0248488
Novel03282	0.0623302	0.0888681	0.0509149	0.0548264	0.0251808	0.0249035
Novel03523	0	0.0296357	0.0254686	0.0548505	0.0755756	0.0249144
Novel03341	0.0935638	0.138341	0.0594443	0.0182889	0.00839975	0.0249217
ENSGALG00000013729	0	0.0298193	0.0256264	0	0.0253479	0.0250687
ENSGALG00000028939	0	0.0298589	0	0	0.0253816	0.0251021
Novel02348	0.0315254	0	0	0	0	0.0251914
Novel00598	0	0	0	0	0	0.025486
ENSGALG00000017190	0	0	0	0	0.0262781	0.0259887
Novel03599	0.032658	0	0.0800309	0	0	0.0260964
Novel03797	0.131176	0.0935129	0.241092	0	0	0.0262051
ENSGALG00000009589	0	0	0	0.0289129	0.0265583	0.0262658
Novel02408	0.0329005	0	0	0.0578794	0.0531659	0.0262902
ENSGALG00000015886	0	0	0.0268875	0	0.0265953	0.0263024
ENSGALG00000016293	0.0219506	0.0938893	0.0179306	0.0193081	0.00886784	0.0263105
ENSGALG00000020703	0.0331388	0	0.0135349	0.043724	0	0.0264807
ENSGALG00000025797	0.0331466	0.0630123	0.0270761	0.0291562	0.0803454	0.0264868
ENSGALG00000012869	0	0	0	0.0583669	0.0536137	0.0265116
ENSGALG00000000806	0.0331931	0.0946512	0.0271141	0.0291971	0	0.026524
ENSGALG00000013154	0	0	0.0271522	0	0.0537143	0.0265613
Novel03543	0.016659	0	0	0.0146534	0	0.0266238
ENSGALG00000007415	0	0.0951859	0.0545346	0	0.0269709	0.0266739
ENSGALG00000028177	0.100142	0.0317286	0.0545346	0.0293621	0.0809128	0.0266739
ENSGALG00000001031	0.0667614	0	0.0545346	0.0880862	0.0809128	0.0266739
Novel01518	0.100331	0	0	0.147087	0.0540437	0.0267242
ENSGALG00000021066	0.0337622	0.0641825	0	0	0.0272792	0.0269787
Novel01852	0.0112612	0.0107039	0.0183976	0.0099055	0.0363953	0.0269959
Novel00961	0.0338468	0.0201073	0.041472	0.0409366	0.0239291	0.0270464
ENSGALG00000010204	0	0	0	0	0	0.027056
ENSGALG00000003654	0.0340051	0	0.0277773	0.119645	0.0274754	0.0271728
Novel02265	0	0	0	0.0300554	0	0.0273038
ENSGALG00000015205	0	0	0	0	0.0276212	0.027317
ENSGALG00000008905	0	0.0977635	0	0	0	0.0273962
ENSGALG00000003965	0	0	0	0	0	0.0276502
Novel02849	0.0173224	0.0164651	0	0.015237	0	0.027684
ENSGALG00000019290	0.0346533	0	0.0566136	0	0	0.0276908
ENSGALG00000015597	0	0.0330189	0.0425642	0.0763903	0.0561355	0.0277586
ENSGALG00000009684	0.0696127	0	0.0852956	0.0306161	0.112491	0.0278131
ENSGALG00000010812	0.0638273	0.0275766	0.0663573	0.0102079	0.0281298	0.02782
ENSGALG00000020485	0	0.0662326	0	0	0.056301	0.0278405
ENSGALG00000007875	0.0464693	0.0662543	0.0474486	0.040875	0.0469329	0.0278496
ENSGALG00000007647	0.0813213	0.0441695	0	0.040875	0.0844792	0.0278496
ENSGALG00000027180	0.0698184	0	0	0.0307066	0.112824	0.0278953
ENSGALG00000016907	0.0349953	0.0166317	0	0	0	0.0279641
Novel01527	0.0116998	0	0	0.0514563	0.0283595	0.0280472
ENSGALG00000011243	0.0351341	0.0333953	0	0.0309044	0.0283876	0.028075
ENSGALG00000004827	0	0.0334284	0	0.0618701	0.0852474	0.0281029
ENSGALG00000015336	0.0705127	0.067023	0.0287995	0.124048	0.0854594	0.0281727
ENSGALG00000028278	0	0	0	0	0	0.028356
ENSGALG00000029168	0.0355927	0	0	0.0104359	0.0191721	0.0284414
ENSGALG00000002349	0	0	0	0	0	0.02847
ENSGALG00000016791	0	0.0338822	0	0	0.0576031	0.0284843
ENSGALG00000015968	0.0357813	0.0170052	0.0146141	0.0472105	0	0.0285922
Novel02490	0.00718635	0	0.00587023	0.0252848	0.040645	0.0287124
ENSGALG00000018947	0	0.0684179	0	0.189944	0.0581586	0.0287591
ENSGALG00000008498	0.0724214	0.0344186	0.059158	0.0637028	0.0877726	0.0289353
Novel02992	0.108688	0.0688724	0	0.0318677	0.23418	0.0289501
ENSGALG00000008440	0.181796	0.0691196	0.0594007	0	0.11751	0.029054
ENSGALG00000009867	0.0364153	0	0.0297461	0.128125	0.0294228	0.0290988
ENSGALG00000013781	0.0121718	0.0694163	0.00994261	0.0535322	0.0491728	0.0291787
ENSGALG00000019175	0	0	0	0.0321801	0	0.0292339
ENSGALG00000011582	0.0244443	0.0348517	0.0199675	0.0107507	0.0197505	0.0292994
ENSGALG00000016263	0	0.1047	0.0299926	0.0645935	0	0.0293399
ENSGALG00000028214	0.0735102	0	0.0300237	0	0.0593948	0.0293703
Novel03733	0	0.00875785	0	0.0162092	0.0297784	0.0294505
Novel03080	0	0	0.0301299	0.0194668	0.011921	0.0294742
ENSGALG00000000274	0	0.0351547	0.0604233	0.0325326	0.0298833	0.0295542
ENSGALG00000010116	0.0123348	0.00586218	0.0151137	0.00542493	0.00498315	0.0295696
ENSGALG00000003796	0	0	0	0.0976998	0	0.029585
ENSGALG00000006454	0	0	0	0.0327204	0	0.0297247
ENSGALG00000001756	17.6693	17.1485	18.5658	0.0327204	0.0901673	0.0297247
Novel01021	0	0	0	0	0.0303262	0.0299922
Novel02319	0.0751596	0.0833466	0.153487	0.0220371	0.0708487	0.0300293
ENSGALG00000007770	0.075346	0	0.061547	0.0331376	0.030439	0.0301038
Novel02229	0.0754663	0.107597	0	0.0995716	0	0.0301519
Novel03104	0	0	0	0	0	0.0301572
ENSGALG00000001172	0	0	0	0.0664872	0	0.0302001
ENSGALG00000004879	0	0	0.0618097	0.0332791	0.030569	0.0302323
Novel03186	0.00632307	0.0180304	0	0.0389329	0.0306535	0.0303159
Novel02526	0.037996	0.00601926	0.00517289	0.0334218	0.01535	0.0303619
Novel03250	0	0.180675	0	0	0	0.0303782
ENSGALG00000017021	0.101704	0.0483354	0.0830779	0.0223651	0.0308156	0.0304763
Novel03119	0.0381459	0.024172	0.0103866	0.0111845	0	0.0304817
ENSGALG00000016571	0.0191055	0.01816	0	0	0	0.0305337
ENSGALG00000014080	0.114695	0.163528	0.0936895	0.0504435	0.0617808	0.0305502
ENSGALG00000029130	0	0.0183179	0	0.0508549	0.0311423	0.0307993
Novel00002	0	0	0	0	0	0.0308749
Novel03360	0	0	0.0631578	0.0340049	0	0.0308917
ENSGALG00000009489	0.0388	0.0860528	0.0528235	0.0227527	0.0104499	0.0310044
ENSGALG00000004463	0	0.0368865	0	0.0341352	0.125421	0.03101
ENSGALG00000024381	0	0	0	0	0.0315106	0.0311636
ENSGALG00000024286	0.0389992	0	0	0.0686084	0.0945318	0.0311636
ENSGALG00000011117	0	0	0	0.137976	0.0633698	0.0313359
ENSGALG00000014776	0	0.0373154	0	0	0	0.0313706
ENSGALG00000023421	0.0392801	0	0.0320863	0	0.0317375	0.031388
ENSGALG00000013598	0.0196618	0.074755	0.0481828	0.0172948	0.0158864	0.0314228
ENSGALG00000026808	0.0197165	0	0.0161056	0	0.0159306	0.0315102
ENSGALG00000010711	0	0	0.0322291	0.0347051	0	0.0315277
ENSGALG00000025801	0.039455	0.0375023	0.0322291	0.0347051	0.0318788	0.0315277
Novel00004	0.0197715	0	0.0161505	0	0.015975	0.0315981
Novel02695	0.118761	0.0376279	0.0646741	0	0.0319856	0.0316334
Novel03074	0.596248	0.390421	0.595284	0.0349645	0	0.0317634
ENSGALG00000026134	0.0199383	0	0.0162868	0.017538	0.0483292	0.0318647
ENSGALG00000027420	0.199495	0.0379244	0.130367	0.0701914	0.0644753	0.0318826
ENSGALG00000021567	0.0266343	0.0126581	0.0108782	0.0351418	0.0538	0.0319245
ENSGALG00000006519	0.0200511	0	0.0491366	0.0176372	0	0.0320449
ENSGALG00000003471	0	0.0382256	0	0.106123	0.0649873	0.0321358
Novel02842	0.0335227	0.0254909	0.0383366	0.0117948	0.0162514	0.0321449
ENSGALG00000002367	0.0403302	0	0	0.035475	0.032586	0.0322272
ENSGALG00000012623	0	0	0.0331705	0.0357188	0.06562	0.0324487
ENSGALG00000023179	0	0	0	0.0357803	0	0.0325045
Novel01433	0	0	0.0665315	0	0	0.0325418
Novel02254	0	0.0388873	0	0	0	0.0326921
ENSGALG00000026560	0.0819186	0.272525	0.200748	0.108085	0.0661886	0.0327298
ENSGALG00000014925	0	0.0130075	0.0447139	0.048149	0.044228	0.0328056
ENSGALG00000010222	0	0.039045	0.0671097	0	0	0.0328247
Novel01525	0	0.0390903	0	0.0361746	0.0332287	0.0328627
ENSGALG00000012437	0.0205807	0	0.033623	0.0905153	0.0997729	0.0328914
Novel00567	0.329578	0.156634	0.168262	0.0362377	0.0665732	0.03292
ENSGALG00000009509	0	0.0392268	0.0674222	0.0363009	0.0333447	0.0329775
ENSGALG00000016678	0	0	0.0337308	0	0	0.0329967
ENSGALG00000009562	0.206587	0.078545	0.0337504	0.0726865	0.100151	0.0330159
ENSGALG00000014498	0.0827794	0.0786826	0.0338095	0.0728138	0.0334421	0.0330738
ENSGALG00000027494	0.0414381	0	0.033849	0.0364495	0	0.0331124
Novel02730	0.0415758	0.0395182	0.0396218	0.0365706	0.0503886	0.0332225
ENSGALG00000008055	0.0416083	0	0	0	0.0336187	0.0332484
ENSGALG00000018946	0.0832655	0	0.0680161	0.146483	0.0336384	0.033268
ENSGALG00000010943	0.125377	0.248275	0.20483	0.0643317	0.0422092	0.0333954
Novel02379	0.0836585	0.119277	0.0683371	0.073587	0.0337972	0.033425
Novel01906	0.12571	0.199148	0.136917	0.221153	0.372428	0.0334843
ENSGALG00000005212	0.0419778	0.0399003	0	0.110773	0	0.0335437
Novel01878	0.546035	0.39924	0.343102	0.184731	0.135749	0.0335636
Novel03045	0.204255	0.159885	0.157033	0.0739799	0.087371	0.0336034
ENSGALG00000009278	0.0210888	0.0400902	0.0689062	0.0371	0.051118	0.0337034
ENSGALG00000018499	0.0422279	0.060207	0.103482	0	0.0682386	0.0337435
ENSGALG00000020195	0.126835	0.120558	0.103606	0.223131	0.20496	0.0337838
ENSGALG00000017003	0.127062	0.0805157	0.0691944	0.186275	0.136885	0.0338443
ENSGALG00000000509	0.0530613	0.0806965	0.0346749	0.0560081	0.0428725	0.0339203
Novel03657	0.0850637	0	0.104227	0	0	0.0339864
ENSGALG00000027423	0.0425957	0.0607314	0.0173973	0.0749354	0.0344165	0.0340375
Novel03020	0	0.0405485	0	0.0375241	0.103405	0.0340887
ENSGALG00000001787	0	0.0202926	0	0	0	0.0341195
Novel02364	0	0	0	0.0375919	0.0345306	0.0341503
ENSGALG00000010826	0	0.0812437	0.03491	0.225552	0.207184	0.0341503
ENSGALG00000020359	0	0.0408434	0	0	0	0.0343366
ENSGALG00000008303	0	0	0	0	0	0.0344409
ENSGALG00000011413	0.064651	0.0614514	0.0528107	0.0568678	0.0174122	0.0344409
Novel01279	0.0323451	0	0.0264214	0.0284512	0.0174228	0.0344619
ENSGALG00000007727	0	0	0	0	0.0696913	0.0344619
ENSGALG00000026372	0	0	0.0176842	0	0.017492	0.0345987
ENSGALG00000020492	0	0.0411879	0.0495551	0.0838547	0.0700236	0.0346262
ENSGALG00000017216	0.0433643	0.0412181	0.0354224	0	0	0.0346516
ENSGALG00000009231	0	0	0.0354876	0	0	0.0347153
Novel03173	0.0706181	0.01549	0.102058	0.0668948	0.0351126	0.0347259
Novel03353	0.0435574	0.0103504	0	0.124519	0.0263951	0.0348059
Novel02980	0.0435864	0.0414293	0.106812	0.153357	0.0704339	0.0348291
Novel03851	0	0	0	0	0	0.0348863
ENSGALG00000026042	0.218694	0.0831482	0.107185	0.11542	0	0.0349509
Novel02129	0	0.020832	0.0358057	0.0192782	0	0.0350265
Novel01884	0	0	0	0	0	0.035059
ENSGALG00000019232	0.0767916	0.0521365	0.152339	0.0289486	0.0531824	0.0350644
Novel03157	0	0.0835089	0.0717667	0.03864	0.0354934	0.0351025
Novel02110	0.0147771	0.00936385	0.0120708	0.0173308	0.0198994	0.0354244
Novel01758	0.00890599	0.0169304	0.00727493	0.0235015	0.00719586	0.0355831
Novel01274	0.089127	0	0	0	0.0720129	0.0356099
Novel02528	0.0445986	0.0105978	0.027323	0.00980736	0.0180174	0.0356379
Novel00676	0.178703	0.339718	0.145975	0.15719	0.108292	0.0356997
ENSGALG00000006636	0	0.0849832	0.109551	0.0393222	0	0.0357222
ENSGALG00000015616	0.0224156	0.0639187	0.0183104	0.177453	0.0724455	0.0358238
ENSGALG00000001690	0.0448454	0	0.0366323	0.0788931	0	0.0358351
ENSGALG00000019018	0	0.042626	0.0732646	0	0.0362342	0.0358351
Novel02384	0.0373948	0.0497618	0.024437	0.0394715	0.0543857	0.0358578
ENSGALG00000013079	0	0.01067	0	0.0394965	0.0272101	0.0358805
ENSGALG00000029057	0.0449877	0.0213806	0	0.0197859	0	0.0359488
Novel02258	0.0540263	0.0770288	0.00735531	0.0475222	0.0145507	0.0359762
Novel03090	0.0150852	0.021508	0.00616124	0.046442	0.0121886	0.036163
ENSGALG00000029002	0.0906657	0.0215446	0.148122	0.119626	0.0732561	0.0362247
ENSGALG00000027381	0.0911904	0.0433387	0	0	0.03684	0.0364343
ENSGALG00000007781	0.364762	0.563403	0.335203	0.280743	0.22104	0.0364343
ENSGALG00000008761	0	0	0	0.0804191	0	0.0365283
ENSGALG00000003379	0	0.0435347	0	0	0.0740133	0.0365991
ENSGALG00000017117	0	0	0.187551	0.0807837	0	0.0366939
ENSGALG00000010377	0	0.174816	0.112676	0.0404442	0.0371506	0.0367415
ENSGALG00000007899	0	0.0874081	0.0751176	0.0404442	0.0743013	0.0367415
ENSGALG00000028175	0.0459796	0.0874081	0.0751176	0.0404442	0.148603	0.0367415
Novel01198	0	0	0	0.0404705	0.0743495	0.0367653
ENSGALG00000008295	0.0230796	0.0438748	0.0942638	0.0203011	0.0932394	0.036885
Novel01993	0.04631	0.132054	0.0378287	0	0.14967	0.0370055
ENSGALG00000004386	0.0927007	0.117484	0.0883438	0.0815407	0.11235	0.0370377
ENSGALG00000002720	0	0	0	0	0	0.0370539
ENSGALG00000005247	0	0	0	0	0.037491	0.0370781
ENSGALG00000020772	0.0348064	0.0330838	0.0379091	0.0408215	0.0187486	0.0370842
ENSGALG00000010386	0	0	0.114007	0.0818439	0	0.0371754
ENSGALG00000027820	0.023269	0	0	0	0	0.0371876
ENSGALG00000028328	0	0	0	0.0205216	0	0.0372855
ENSGALG00000015384	0	0	0.0573802	0	0	0.037421
ENSGALG00000027116	0	0.0446894	0	0.124068	0.0759765	0.0375699
ENSGALG00000022059	0	0.0448381	0	0	0.0381146	0.0376948
ENSGALG00000011858	0.0236021	0	0.0192795	0	0.01907	0.0377199
Novel02262	0.236178	0.0673468	0.154339	0.124647	0	0.0377451
ENSGALG00000000386	4.58189	4.29871	4.86752	0.0208823	0	0.037941
ENSGALG00000026418	0	0	0	0	0	0.0379982
ENSGALG00000006044	0	0	0.0777914	0	0	0.0380493
ENSGALG00000011567	0.0860792	0.0818191	0.0703145	0.00841293	0.0540947	0.0382135
ENSGALG00000006025	0.00957857	0.018209	0.023473	0.00842543	0.0077393	0.0382703
ENSGALG00000011742	0.0239691	0	0	0.042167	0.0193666	0.0383065
ENSGALG00000011712	0	0	0	0.042167	0.0387331	0.0383065
ENSGALG00000021696	0	0.0911314	0	0.168668	0.116199	0.0383065
ENSGALG00000005995	0.0240341	0	0.0785298	0.126844	0.155353	0.0384104
ENSGALG00000015555	0	0	0	0.0423388	0.0777818	0.0384626
ENSGALG00000015418	0.0481498	0.0915336	0	0.0423532	0.155616	0.0384756
ENSGALG00000002590	0	0	0.0262299	0.028245	0.0129724	0.0384887
ENSGALG00000016744	0.0964306	0.0229145	0	0.0424108	0.0194785	0.038528
ENSGALG00000005245	0.0482317	0.0458447	0	0.0424252	0.0779405	0.0385411
ENSGALG00000027341	0.0161468	0.0153477	0	0	0.0130463	0.0387078
ENSGALG00000017068	0.0364652	0.0115535	0.0198579	0.0320753	0.0883896	0.0388516
ENSGALG00000014967	0.0243143	0.184888	0.0595841	0.0427744	0.0982275	0.0388583
ENSGALG00000015632	0.0162728	0	0	0.0143138	0.0262962	0.0390099
ENSGALG00000012106	0	0	0.0199709	0	0	0.0390727
ENSGALG00000004598	0.032598	0	0.013314	0	0.0395078	0.0390727
ENSGALG00000027380	0	0	0	0	0	0.039235
ENSGALG00000000172	0	0	0	0	0	0.0392894
ENSGALG00000003519	0.098473	0	0	0.043309	0	0.039344
ENSGALG00000010160	0	0.281581	0.0403313	0	0.0797859	0.0394536
ENSGALG00000011009	0.136038	0.188081	0.151532	0.0217565	0.0199847	0.0395293
ENSGALG00000022801	0.049477	0.0470284	0.121247	0.130562	0.0399765	0.0395362
Novel03542	0	0	0.122099	0.175306	0.16103	0.039814
ENSGALG00000020943	0.0664641	0.0315874	0	0.0292313	0.0134254	0.0398327
ENSGALG00000017411	0	0	0	0	0.0402857	0.039842
ENSGALG00000020139	0.174509	0.0473922	0.122185	0.131572	0.0402857	0.039842
ENSGALG00000006513	0	0.047593	0.0818018	0.0440431	0.0404564	0.0400108
ENSGALG00000026431	0.0501241	0	0.0409443	0.0220449	0	0.0400533
Novel02884	0.138281	0.095591	0.102687	0.0663458	0.101571	0.0401811
ENSGALG00000000469	0	0	0	0	0	0.0403528
ENSGALG00000006297	0	0	0	0.0222653	0.0613562	0.0404537
ENSGALG00000015153	0	0.0482058	0	0.0446102	0.0819546	0.040526
Novel01888	0.0304469	0.0192933	0.0290159	0.0133907	0.0123002	0.0405492
ENSGALG00000028459	0.0169295	0.0482748	0.0276579	0.0446741	0.0273573	0.0405841
ENSGALG00000022792	0.30473	0.241374	0.207434	0	0.082072	0.0405841
ENSGALG00000029004	0.253942	0.193099	0	0	0.164144	0.0405841
Novel02932	0.0508795	0.0241807	0.0727323	0.111886	0.133606	0.0406569
Novel03665	0.101795	0.0967576	0	0.0447703	0.0411244	0.0406715
ENSGALG00000028480	0.0509343	0	0	0.0448025	0	0.0407007
ENSGALG00000008048	0	0	0	0	0	0.0407299
Novel02618	0.0169923	0.00807569	0.00694017	0.0747334	0.0480532	0.0407348
Novel02961	0	0.0387754	0.0249924	0.0627956	0.0659221	0.0407475
Novel02536	0.0510443	0.145554	0.0833919	0.134698	0.0412428	0.0407886
ENSGALG00000025825	0.0170189	0.0161766	0.027804	0.01497	0.0275018	0.0407984
ENSGALG00000000936	0.0511917	0	0.0418164	0.135087	0	0.0409064
Novel02301	0.0170762	0.0973868	0.0836932	0.030041	0.0137973	0.040936
ENSGALG00000004134	0	0.146186	0.125631	0	0.0414217	0.0409655
ENSGALG00000023099	0	0	0	0.0451593	0	0.0410249
ENSGALG00000015466	0	0.0488699	0.0419983	0.0678372	0.0415419	0.0410844
Novel01280	0	0	0.0419983	0	0.124626	0.0410844
Novel01520	0	0	0.0210297	0.0226453	0.0208011	0.041144
ENSGALG00000027302	0.0860862	0.114556	0.126576	0.090867	0.139112	0.0412739
ENSGALG00000004028	0.181133	0.196764	0.169097	0.0455219	0.104537	0.0413543
ENSGALG00000027254	0	0	0	0.182354	0.0418759	0.0414147
Novel02826	0	0	0.0846721	0.0911769	0.125628	0.0414147
ENSGALG00000027207	0.0779127	0.123428	0.190931	0.0228443	0.146888	0.0415058
Novel03414	0.00742648	0.0141179	0	0.0261297	0.0240018	0.0415405
ENSGALG00000019738	0	0	0	0	0	0.0415972
ENSGALG00000019842	0	0	0	0	0	0.041689
Novel03749	0.10465	0.248678	0	0.0460258	0	0.0418121
Novel02109	0	0	0.0142614	0.0153571	0.0423193	0.0418533
ENSGALG00000013180	0.0524283	0.083056	0.0142755	0.0614888	0.0564814	0.0418945
Novel00079	0	0.150204	0.086056	0	0	0.0420916
ENSGALG00000017197	0.0105381	0.0100166	0.00860816	0.0370779	0.042573	0.0421042
ENSGALG00000002911	0.0267751	0.02545	0	0.0471035	0.0432676	0.0427911
ENSGALG00000013782	0.0535908	0.0254693	0.021888	0.0471391	0.129901	0.0428234
ENSGALG00000004635	0	0.050977	0.0438092	0.0471748	0	0.0428558
ENSGALG00000000653	0.0357903	0.0170095	0.0146178	0.078704	0.0289179	0.0428991
ENSGALG00000028012	0	0	0	0	0	0.0429533
ENSGALG00000027457	0.10767	0.255853	0.0439755	0	0.0434975	0.0430185
Novel02191	0.0538553	0	0.0219961	0	0.0652711	0.0430348
ENSGALG00000015753	0.107793	0.0512289	0	0.0948157	0.108868	0.0430675
ENSGALG00000022896	0	0	0.0441767	0	0	0.0432154
ENSGALG00000016469	0	0	0	0	0	0.0435141
Novel01613	0	0	0	0	0	0.0436482
ENSGALG00000026442	0.054665	0.467637	0.0223268	0.024042	0	0.0436818
Novel03135	0.164534	0.221554	0.0784007	0.0482421	0.0110784	0.0438255
ENSGALG00000010583	0.0274489	0	0.0448437	0.0241444	0	0.0438679
ENSGALG00000006907	0.274808	0.104483	0	0.09669	0.0888159	0.0439189
ENSGALG00000011358	0	0.0523634	0	0.145373	0	0.0440213
ENSGALG00000023046	0	0.0524041	0	0	0	0.0440555
ENSGALG00000006469	0	0.0350086	0.0300861	0.0485961	0	0.044147
ENSGALG00000028333	0.0221357	0.0105201	0.0271226	0.048677	0.0268278	0.0442205
ENSGALG00000009737	0.498909	0.421527	0.588666	0.0487608	0.0895798	0.0442966
ENSGALG00000015696	0.0555212	0.15832	0	0	0.04486	0.044366
ENSGALG00000017347	0	0	0.0456029	0.0982126	0.0451073	0.0446105
ENSGALG00000001979	0	0.0795964	0.0456029	0.171872	0.112768	0.0446105
Novel01542	0.0559594	0.0531899	0.0457109	0	0.0452141	0.0447161
Novel03893	0	0.0213265	0	0.0394715	0.0271928	0.0448223
Novel02318	0.131089	0.231403	0.168271	0	0.0907865	0.0448933
Novel03287	0.0280961	0.0400584	0.0114753	0.0617843	0.0227011	0.0449022
ENSGALG00000015888	0.338158	0	0.0460379	0	0	0.0450361
ENSGALG00000010050	0	0.0401858	0.0115118	0.0371884	0	0.045045
ENSGALG00000026698	0.0564495	0	0.184445	0.0993074	0	0.0451078
ENSGALG00000019896	0.113079	0.0537413	0	0.0994657	0	0.0451797
ENSGALG00000003588	0.0566751	0	0	0.0498521	0	0.0452881
ENSGALG00000000187	0.36883	0.350577	0.486687	0	0.0458474	0.0453424
Novel03285	0.0227793	0.0324779	0	0.020037	0.0644183	0.0455063
ENSGALG00000022726	0	0	0	0	0	0.0456162
ENSGALG00000026475	0.0856977	0.0543043	0.0700029	0.150762	0.138484	0.045653
ENSGALG00000026379	0.0114448	0.0652704	0	0.020134	0.0462359	0.0457267
ENSGALG00000017226	0.0572471	0.027207	0.0701442	0.0503553	0	0.0457451
Novel03097	0	0.0546124	0.0469333	0.0505389	0	0.045912
Novel02041	0.0862537	0.0546566	0.0939427	0.0505799	0.0696913	0.0459492
Novel01387	0.0961755	0.0548494	0.0314247	0.0845972	0.124333	0.0461112
ENSGALG00000021448	0	0	0.0471626	0	0.01555	0.0461363
ENSGALG00000027821	0.0578544	0.0412434	0.0472588	0.0636118	0.0116863	0.0462304
ENSGALG00000025916	0	0.0091952	0	0.119131	0.0156328	0.0463818
ENSGALG00000012288	0.0872801	0.0829606	0.237652	0.2815	0.0470138	0.046496
ENSGALG00000013750	0	0.11066	0	0.153608	0	0.0465151
ENSGALG00000006710	0	0.11075	0.0475889	0.0512449	0	0.0465533
ENSGALG00000008802	0.0584506	0.166673	0.0954917	0.205655	0.188908	0.0467068
Novel01448	0.0584988	0.0278018	0.143356	0.0257281	0.0945318	0.0467453
ENSGALG00000012660	0.058531	0.0185448	0.0159372	0.0514846	0.015764	0.0467711
Novel02370	0.0195103	0.0618159	0.0424991	0.11441	0.0472919	0.0467711
ENSGALG00000016301	0.175932	0.0557416	0.0479038	0.051584	0	0.0468613
Novel03789	0.014664	0.0278766	0.0119784	0	0.0118482	0.046871
Novel00990	0	0	0.0479435	0.103253	0	0.0469001
Novel00986	0.23477	0	0.0958869	0.258133	0.142267	0.0469001
ENSGALG00000028128	0.293949	0.167641	0.144069	0.103425	0.0950021	0.0469779
Novel02533	0.176663	0.111946	0.0962055	0.103596	0.19032	0.0470559
Novel00638	0	0	0	0.207365	0.285717	0.0470951
ENSGALG00000013912	0.0590838	0.112319	0	0.0519709	0.0477386	0.0472128
ENSGALG00000008352	0.177251	0.224639	0.0482631	0.155913	0.143216	0.0472128
Novel01760	0.266432	0.056277	0.12091	0.0520794	0.334868	0.0473114
ENSGALG00000003537	0	0	0.048465	0	0	0.0474103
ENSGALG00000014179	0.118662	0.169184	0	0.417506	0.143815	0.0474103
ENSGALG00000027478	0.118761	0.112884	0.0485056	0.052232	0	0.04745
ENSGALG00000010828	0.118761	0	0.145517	0	0.0479784	0.04745
Novel00416	0.118761	0.0564419	0	0	0.143935	0.04745
ENSGALG00000006406	0.0595303	0	0.0486278	0	0.0480993	0.0475696
ENSGALG00000026084	0.119061	0.113168	0.0486278	0.0523636	0.0961986	0.0475696
ENSGALG00000007636	0.0298027	0.0283277	0	0.131074	0.16856	0.0476296
Novel02043	0	0	0.0243958	0.05254	0	0.0477299
Novel03307	0.239327	0.170612	0.24437	0.368401	0.193371	0.0478104
Novel02418	0	0.0284713	0.146808	0	0.0242021	0.047871
ENSGALG00000006521	0.160363	0.0762133	0.196491	0.0528965	0.113374	0.0480537
Novel01600	0.0301576	0.0859953	0.049269	0.159162	0.194934	0.0481968
ENSGALG00000026989	0	0	0.0988744	0.346029	0.0733499	0.0483614
ENSGALG00000026620	0.0302735	0.0575505	0.0494583	0.026629	0.0978416	0.048382
Novel02292	0	0	0.297004	0.15991	0.0489626	0.0484234
Novel01905	0.026044	0.0165034	0.00709143	0.0229087	0.0420862	0.0485598
ENSGALG00000010198	0.0202921	0.0192878	0	0.0713967	0.0983737	0.0486451
ENSGALG00000027809	0.12177	0.0868076	0.0746016	0.0267776	0.245969	0.0486521
Novel02378	0.101606	0.0579464	0.0829976	0.107249	0.0656764	0.0487148
Novel02372	0.0610685	0	0	0	0	0.0487988
ENSGALG00000013084	0.122137	0.0580462	0.149653	0.0537166	0	0.0487988
ENSGALG00000015237	0.0610948	0	0.0249529	0	0.0246817	0.0488198
Novel03171	0.0612056	0.0349059	0.0299978	0.0215349	0.0494529	0.0489083
ENSGALG00000028345	0	0	0.100027	0.0538558	0	0.0489252
Novel03744	0.0525254	0.0416049	0.0286039	0	0.0353663	0.0489675
ENSGALG00000028739	0	0.0582973	0	0	0.0495556	0.0490098
ENSGALG00000016044	0.0921984	0.146059	0.251043	0.0540659	0.198652	0.049116
ENSGALG00000004945	0.040983	0.0194774	0.0669546	0.0540737	0.165567	0.0491231
ENSGALG00000028892	0.0615456	0.0584997	0.150822	0.216545	0.0497277	0.04918
Novel01980	0.0411375	0	0.0588062	0.0452314	0.0332383	0.0493084
ENSGALG00000007551	0	0.0586524	0	0.217111	0.0498575	0.0493084
Novel03560	0.0441088	0.0670814	0.0504429	0.00775974	0.0213835	0.0493452
ENSGALG00000027528	0.0308868	0.0587163	0.10092	0.0135842	0.012478	0.0493621
Novel01082	0.0618409	0	0.0252576	0.054396	0.124916	0.0494159
ENSGALG00000002455	0	0	0.0505373	0	0.049988	0.0494375
ENSGALG00000028416	0	0	0	0.0544197	0.149964	0.0494375
ENSGALG00000019277	0	0.0294158	0.0252797	0.0272217	0	0.0494591
ENSGALG00000028142	0.202173	0.606067	0.0254072	0.0547182	0.11309	0.0497086
ENSGALG00000001806	0	0	0	0	0	0.0499606
Novel01812	0.0208736	0.0462946	0.0284179	0.0918033	0.0505963	0.0500391
ENSGALG00000010880	0	0	0.102325	0	0.101212	0.0500489
ENSGALG00000005972	0	0	0.0255924	0	0	0.050071
ENSGALG00000010375	0	0	0	0	0	0.0500932
ENSGALG00000016941	0.00895775	0.0170288	0.0219516	0.023638	0.0144754	0.0501058
ENSGALG00000025875	0.0376596	0.0119319	0	0.0552098	0.0507138	0.0501552
Novel02552	0.0393805	0.0299452	0.0450355	0.0346395	0.0509098	0.0503491
ENSGALG00000002088	0	0.0599037	0.154442	0.0554356	0.0509211	0.0503603
Novel01470	0.315114	0.569085	0.411845	0.277178	0.152763	0.0503603
Novel03434	0	0.179871	0	0.277424	0.407731	0.0504051
ENSGALG00000010572	0.0947024	0	0.0515723	0.0555343	0.0255059	0.05045
ENSGALG00000016375	0.0631912	0.0600639	0.103237	0.111168	0.204229	0.050495
Novel03205	0	0	0.0172317	0.037111	0.0511332	0.0505701
Novel01422	0.871793	1.08478	0.996984	0.11154	0.0768427	0.0506643
ENSGALG00000015826	0	0	0	0	0.0513318	0.0507664
ENSGALG00000002493	0.063645	0	0.051989	0.223932	0	0.0508576
ENSGALG00000007255	0.0318225	0.0151238	0.0259945	0.0139957	0.025712	0.0508576
ENSGALG00000001078	0	0	0	0.224133	0	0.0509033
ENSGALG00000008940	0.0182158	0.0173143	0.0185997	0.0120172	0.0110385	0.0509458
ENSGALG00000016780	0	0.0202256	0.052145	0.056151	0.137542	0.0510102
ENSGALG00000001440	0	0	0	0	0	0.0510409
ENSGALG00000027643	0.0480356	0.0152194	0.0653971	0.0281685	0.0517491	0.0511792
ENSGALG00000024014	0.0320382	0.0304526	0.0261707	0.0845436	0	0.0512023
Novel01930	0.0320527	0.0609328	0	0.028194	0	0.0512255
ENSGALG00000006508	0	0.183129	0.15738	0.0564901	0.103779	0.0513183
ENSGALG00000026694	0	0.0203723	0.0350155	0.0754112	0.0173175	0.0513803
ENSGALG00000006744	0.0143002	0.0475738	0.00584063	0.0628933	0.0462172	0.0514218
ENSGALG00000027402	0.128793	0.0612095	0.105206	0.226576	0.156093	0.0514581
ENSGALG00000026467	0.0645137	0	0	0	0.0521258	0.0515517
ENSGALG00000026947	0.258525	0.0307163	0.184781	0.0852758	0.0522208	0.0516457
ENSGALG00000010721	0.064779	0	0.0793728	0.0854706	0.13085	0.0517637
Novel00008	0.117299	0.074329	0.159694	0.0343925	0.0947751	0.0520729
Novel02492	0.130332	0.0619409	0.319388	0.0573208	0.105306	0.0520729
ENSGALG00000000479	0.0652559	0.0310132	0.133262	0.0860999	0.0527255	0.0521448
ENSGALG00000027217	0.130572	0	0.159988	0	0.0527498	0.0521688
ENSGALG00000016310	0.065286	0.0620549	0.106659	0	0.158249	0.0521688
ENSGALG00000020342	0	0	0	0.114853	0.210999	0.0521688
ENSGALG00000005928	0.130934	0.124454	0.0534771	0	0.158688	0.0523133
Novel01552	0.196582	0.0622843	0	0	0.10589	0.0523617
ENSGALG00000017023	0.163894	0.218096	0.187429	0.0576653	0.105939	0.0523859
ENSGALG00000010737	0.131419	0.0936863	0.0268377	0.0288995	0.13273	0.0525073
ENSGALG00000002108	0.131643	0.1147	0.0896112	0.0675468	0.0443186	0.0525966
ENSGALG00000005933	0.0660154	0.0941224	0.0808879	0.058068	0.0266696	0.0527517
ENSGALG00000027112	0.132031	0.188245	0.10785	0.174204	0.213357	0.0527517
ENSGALG00000007851	0	0	0.05411	0.0194223	0.0178406	0.0529324
ENSGALG00000015172	0.0662622	0	0	0.0582851	0	0.0529489
ENSGALG00000028395	0.132773	0.0631008	0.0542282	0	0	0.0530481
ENSGALG00000027510	0	0.0631008	0	0.0583942	0.0536388	0.0530481
ENSGALG00000027413	0.133147	0	0.163143	0.0585587	0	0.0531975
ENSGALG00000003176	0.133523	0	0.0545346	0.117448	0	0.0533478
ENSGALG00000027427	0	0	0	0.0587241	0.0539419	0.0533478
ENSGALG00000028105	0.0669505	0	0	0	0	0.0534989
ENSGALG00000003952	0.0335545	0.0318938	0.0274092	0.0590298	0.0542227	0.0536255
ENSGALG00000014707	0	0	0.0274092	0.0295149	0.081334	0.0536255
ENSGALG00000020143	0.0336022	0.159696	0.0548964	0.0591138	0.0271499	0.0537018
ENSGALG00000020358	0.0896058	0	0.0182988	0	0.0723997	0.0537018
ENSGALG00000001282	0.0672362	0	0.0823836	0.236567	0.0543255	0.0537272
ENSGALG00000025750	0	0	0.0551578	0	0	0.0539575
ENSGALG00000014853	0	0.0641825	0.110316	0.0593953	0	0.0539575
ENSGALG00000027910	0.0677178	0.0643664	0.0553159	0.178696	0.164144	0.0541121
Novel01284	0.0254033	0.00804869	0.0484187	0.022345	0.0273671	0.0541315
ENSGALG00000000639	0.13563	0.322294	0.0830928	0.208778	0.16438	0.0541897
ENSGALG00000010057	0.0678474	0.0214965	0	0.0397863	0	0.0542157
ENSGALG00000027328	0	0.193654	0.0554748	0	0	0.0542676
ENSGALG00000008596	0	0	0.221899	0.17921	0.164616	0.0542676
Novel03166	0.00755789	0.0502869	0.0493898	0.0930722	0.048853	0.0543544
ENSGALG00000016682	0	0	0	0.02994	0	0.0543978
ENSGALG00000001662	0.0292092	0.00925455	0.0556729	0.0256928	0.0393342	0.0544613
Novel03505	0.0682261	0.0518796	0.0445848	0.108023	0.132301	0.0545182
ENSGALG00000001543	0.034268	0.16286	0.0279921	0.0904278	0.0553758	0.0547659
ENSGALG00000028570	0	0.0434645	0	0.0402225	0	0.0548101
ENSGALG00000026462	0	0.0130528	0.0224349	0.0241584	0.0110955	0.0548667
ENSGALG00000012040	0	0	0	0	0	0.0550587
Novel02491	0.172256	0.163731	0.0562835	0.0909111	0.222687	0.0550587
ENSGALG00000009909	0	0	0.0281828	0.0303479	0.139383	0.055139
Novel02291	2.20917	2.21795	2.61664	0.0121451	0.011156	0.0551659
Novel02758	0.0517774	0.180455	0.0986879	0.0455441	0.0139451	0.0551659
ENSGALG00000026747	0.0345856	0.032874	0.0282516	0.0608439	0.0838336	0.0552735
Novel01229	0.0197632	0.0469628	0.0565031	0.0782279	0.0878256	0.0552735
Novel02838	0.0346279	0.0658282	0.0424291	0.0456887	0.0559573	0.055341
Novel02970	0	0.0131805	0.0226543	0.0121973	0	0.0554032
ENSGALG00000016287	0.208736	0.330675	0	0.0612022	0.112436	0.055599
ENSGALG00000016153	0	0	0	0	0	0.0557083
Novel01911	0.239159	0.0947177	0.187219	0.0701223	0.0966177	0.0557396
ENSGALG00000003608	0	0.0664612	0.114232	0.061504	0	0.0558731
ENSGALG00000010760	0.0466144	0.0664612	0.0380774	0.123008	0.150654	0.0558731
ENSGALG00000026079	0	0.0666584	0	0	0.056663	0.0560389
Novel01843	0.0701986	0	0	0.123495	0	0.0560944
Novel01551	0	0	0	0	0	0.05615
ENSGALG00000027719	0.117114	0.0222635	0.0573991	0.0824117	0	0.05615
ENSGALG00000012913	0.0351457	0.0334063	0.028709	0.0824389	0.00946568	0.0561686
ENSGALG00000028377	0	0	0	0.12374	0	0.0562057
Novel02309	0.044054	0.0418738	0.100761	0.0387505	0.0142379	0.0563244
ENSGALG00000005504	0.0470007	0.0223373	0	0	0.0569635	0.0563361
ENSGALG00000026387	0	0	0	0	0	0.0563735
Novel02939	0.0176721	0.0167975	0.0144356	0.0155446	0.0142787	0.0564859
ENSGALG00000027177	0.141495	0.100869	0.192635	0.0311151	0.0762166	0.0565329
Novel02682	0.0176986	0	0	0.0467037	0.0572005	0.0565705
ENSGALG00000028576	0.212702	0	0.0289579	0.0311825	0.0859294	0.0566554
ENSGALG00000005017	0	0	0.05809	0	0.114917	0.0568258
Novel03540	0.0474887	0.0225692	0.0484894	0.114872	0.0671473	0.056921
ENSGALG00000012783	0.0981631	0.101787	0.153081	0.0706463	0.0865243	0.0570476
[truncated: 17,264 more rows]

## Sheet: FPKM＞1
geneID	B_S_1	B_S_2	B_S_3	D_S_1	D_S_2	D_S_3
ENSGALG00000000478	1.1542	1.59859	1.09546	1.07326	1.05691	1.00135
ENSGALG00000011783	1.2891	1.12319	1.40402	1.32289	1.30196	1.0301
ENSGALG00000024018	3.8673	1.83795	2.10603	2.26782	1.56235	1.0301
Novel01107	1.40676	1.28365	1.28702	2.02934	1.95501	1.03419
ENSGALG00000010337	1.41923	1.40701	1.63301	1.39603	1.36866	1.03653
Novel02903	1.84369	1.67513	1.48388	1.40709	1.20487	1.03995
ENSGALG00000021882	1.58177	1.32661	1.5201	1.96425	1.12768	1.04091
ENSGALG00000001754	5.01401	4.52954	1.8617	1.34863	2.41064	1.0596
ENSGALG00000003258	1.13927	1.15508	1.27185	1.00212	1.25803	1.0621
ENSGALG00000025958	3.32867	1.58196	1.90333	3.80632	1.0758	1.06395
Novel01729	2.31602	2.26567	1.56044	1.17473	1.18834	1.06718
ENSGALG00000026489	1.42275	2.85494	2.45351	1.39052	1.85206	1.07374
Novel00734	2.08531	2.17392	1.86825	1.1834	1.30443	1.07505
ENSGALG00000027731	1.36347	1.29599	2.97004	1.99888	1.8361	1.08953
ENSGALG00000021730	4.09042	3.88798	5.01194	4.79731	2.75415	1.08953
Novel00897	2.69388	3.70463	3.46464	1.15958	1.20408	1.09921
ENSGALG00000015345	2.40843	2.4239	2.45129	1.22351	1.35281	1.1012
ENSGALG00000027257	1.20755	3.2794	1.83188	1.21392	1.53321	1.10278
ENSGALG00000024254	2.83855	1.79871	1.7519	2.10843	1.73286	1.10891
ENSGALG00000007868	1.46458	2.07029	1.99392	1.15613	1.09232	1.1103
ENSGALG00000025149	1.39021	1.3214	2.2712	1.22284	1.68489	1.11089
Novel01483	1.61964	1.59205	1.83286	1.42465	1.29587	1.11114
Novel02910	2.18998	2.2117	2.14668	1.19794	1.13356	1.11561
Novel01028	1.16469	1.79896	1.10995	1.19522	1.21552	1.12458
ENSGALG00000006130	1.55515	1.81413	1.79002	1.05703	1.08518	1.12972
ENSGALG00000005657	1.3392	1.4198	1.00979	1.49513	1.31095	1.13187
ENSGALG00000003650	2.62392	1.32497	9.75681	3.48609	4.54933	1.13573
ENSGALG00000015736	4.48599	3.84798	4.64756	1.05867	1.14926	1.1366
ENSGALG00000002350	1.43489	1.40206	1.54248	1.19146	1.28921	1.14659
ENSGALG00000001698	1.12975	1.07384	1.00674	1.12926	1.16177	1.14897
ENSGALG00000016233	1.36478	1.37781	1.60646	1.34215	1.24654	1.15153
ENSGALG00000010707	1.65039	2.07069	1.67168	1.21943	1.44016	1.16054
Novel00996	1.23329	1.48486	1.41039	1.13303	1.70508	1.1607
ENSGALG00000003295	1.06143	1.06739	1.06809	1.16368	1.35478	1.16777
ENSGALG00000026033	2.54765	3.34897	1.99251	1.28735	1.70808	1.16949
ENSGALG00000004339	1.86384	1.91333	1.86759	1.26785	1.56619	1.17163
Novel03268	2.22032	1.99187	2.13974	1.44831	1.47146	1.17617
ENSGALG00000002854	1.13946	1.1454	1.14506	1.4205	1.46378	1.17909
Novel02908	2.75532	2.64559	3.06707	1.00231	1.17727	1.17923
Novel02353	2.28457	1.96185	2.77995	1.15029	1.27303	1.18347
ENSGALG00000028519	2.70097	2.31057	3.144	1.3067	1.14573	1.18706
Novel00389	1.14791	1.44411	1.54442	1.33639	1.20028	1.18706
ENSGALG00000028156	2.16697	1.80226	1.10632	1.5487	1.53201	1.19047
ENSGALG00000015075	1.55683	1.47978	2.06653	1.76882	2.30613	1.1922
ENSGALG00000005293	1.50476	2.01923	2.81987	1.40146	1.50189	1.20242
Novel03668	1.14453	1.88949	1.77142	1.27167	1.99553	1.20338
ENSGALG00000025285	2.26278	2.1508	3.08062	1.99037	2.43771	1.20543
Novel01381	1.07161	1.2014	1.2644	1.42599	1.29506	1.21493
ENSGALG00000014528	1.0927	1.15732	1.17311	1.31815	1.53873	1.22242
ENSGALG00000016967	1.85687	1.78649	1.70177	1.25487	1.26246	1.23046
ENSGALG00000014368	1.23754	1.56839	1.30574	1.49676	2.24979	1.23612
Novel03901	1.77681	1.79784	1.4514	1.66374	1.25039	1.23662
ENSGALG00000027811	3.26969	3.10787	2.67087	2.27057	1.80758	1.23762
Novel00709	4.64726	7.13559	5.35355	2.0963	1.92559	1.23785
ENSGALG00000014250	4.41637	4.76507	5.36256	1.67987	1.25374	1.23993
ENSGALG00000013925	2.30363	2.11279	2.42095	1.10202	1.05582	1.24872
ENSGALG00000028646	1.72728	2.11088	2.21719	1.01289	1.39561	1.24878
Novel03194	1.3564	1.5952	1.42724	1.43577	1.37457	1.24921
ENSGALG00000001392	1.83171	1.27394	1.35027	1.37541	1.37169	1.24949
Novel01815	1.09358	1.24735	1.6675	1.25051	1.59047	1.25253
Novel02901	2.87788	3.41932	3.39266	1.17941	1.74395	1.25436
ENSGALG00000003602	1.68702	1.49444	1.62179	1.63534	1.38162	1.25636
ENSGALG00000023692	2.70958	2.7901	2.76667	1.78753	2.00684	1.26302
ENSGALG00000000892	1.70259	1.15595	1.88748	1.28367	1.08087	1.26333
Novel00192	5.71583	5.25955	4.52001	1.12321	1.42479	1.26333
ENSGALG00000006776	1.39209	1.46008	1.25477	1.2245	1.00842	1.26583
ENSGALG00000028245	1.46324	2.27589	1.24959	1.40409	1.88088	1.27554
ENSGALG00000028771	2.18156	2.62655	2.13843	1.791	1.52763	1.27838
Novel01757	2.0788	2.25125	2.42185	1.42386	1.54195	1.27989
Novel01983	1.35233	1.19359	1.53074	1.66533	1.3424	1.28131
Novel03780	1.47619	1.40313	1.87969	1.62309	1.80664	1.28368
ENSGALG00000019657	1.10468	1.14547	1.14847	2.20839	2.19083	1.28397
ENSGALG00000006930	1.06983	1.20177	1.0169	1.07791	1.30446	1.29009
Novel00953	1.05988	1.1665	1.09361	1.57017	1.35215	1.29269
Novel02843	1.98348	1.76535	2.40088	1.20543	1.38408	1.29679
ENSGALG00000002607	2.34531	1.20036	1.32631	1.42821	1.89497	1.29745
Novel03813	1.13452	1.25377	1.33428	1.40673	1.46336	1.29979
ENSGALG00000005252	1.62746	1.54691	1.3872	1.68049	1.20061	1.30047
ENSGALG00000011319	1.58754	1.60328	1.52836	1.09719	1.088	1.30255
ENSGALG00000020561	1.87266	1.85487	1.85643	1.24208	1.29272	1.3027
Novel02933	1.36562	1.31128	1.41147	1.4341	1.30605	1.30281
ENSGALG00000009638	1.19109	1.16568	1.0234	1.14082	1.14772	1.30429
ENSGALG00000025637	1.63617	1.03679	3.11854	1.43919	2.64398	1.30743
ENSGALG00000010891	1.44663	1.45058	1.40244	1.30044	1.18169	1.30841
ENSGALG00000016803	1.95956	1.08368	1.89172	1.28491	1.06512	1.30962
Novel01413	3.26824	3.19756	3.89583	1.42335	1.36765	1.31005
ENSGALG00000002116	1.76621	1.43897	1.39121	2.05294	1.01933	1.31053
Novel02754	1.86976	1.95086	1.52733	1.74864	1.3284	1.32236
ENSGALG00000005635	1.24145	1.70446	1.50235	1.33466	1.04022	1.32269
ENSGALG00000005128	1.33674	1.07999	1.21204	1.12878	1.30687	1.32452
ENSGALG00000009400	1.36153	1.84536	1.85363	1.30851	1.14084	1.32975
Novel00516	1.76516	1.30496	1.12147	1.63891	1.50545	1.33215
Novel02003	1.36774	1.27154	1.22996	1.50913	1.59465	1.33262
ENSGALG00000017020	2.09745	1.74248	2.07757	1.51082	1.61464	1.33291
Novel02661	1.02383	1.00672	1.38427	1.29652	1.07684	1.33298
ENSGALG00000026098	4.19728	3.98955	4.44157	1.69915	1.56078	1.33396
Novel00731	2.4578	2.75796	2.23074	1.11098	1.51697	1.3366
ENSGALG00000005806	1.70743	1.55865	1.75377	1.24908	1.18834	1.33736
ENSGALG00000014680	1.48112	1.46903	1.05206	1.47274	1.19672	1.33791
ENSGALG00000000684	1.55524	1.4203	1.71879	1.55577	1.84794	1.34023
ENSGALG00000028095	1.31103	1.49538	1.11376	1.33771	1.1864	1.34096
ENSGALG00000017760	2.79871	3.45826	2.28615	1.06677	1.2814	1.34184
Novel01826	1.1993	1.10405	1.2805	1.22105	1.50312	1.34319
ENSGALG00000026137	2.98843	2.91155	1.58673	1.24861	1.90149	1.34325
ENSGALG00000017331	1.08832	1.29652	1.11422	1.40404	1.57109	1.34507
ENSGALG00000015795	2.00123	1.72102	1.53093	1.78824	1.18063	1.34531
ENSGALG00000006647	2.1308	2.02534	1.99322	1.96497	1.61057	1.34567
Novel02649	1.33955	1.24294	1.28962	1.19231	1.09522	1.35076
Novel01808	1.4041	1.09414	1.15728	1.46872	1.4411	1.35447
Novel02214	1.89795	1.70034	2.12061	1.15135	1.02234	1.35973
ENSGALG00000011411	3.21416	3.2348	3.24328	1.82937	2.13869	1.35973
ENSGALG00000004870	1.54363	1.92258	2.17401	1.12369	1.37625	1.36109
Novel03682	1.37618	1.98826	1.12414	1.25892	1.37878	1.3636
ENSGALG00000021729	2.56267	9.74337	3.4889	3.00554	4.83137	1.36519
ENSGALG00000011562	1.29469	1.48091	1.38023	1.96881	1.7021	1.36772
Novel02907	1.40999	1.46438	1.4719	1.45818	1.47411	1.36788
ENSGALG00000013117	1.14995	1.20234	1.21071	1.60717	1.66212	1.36814
ENSGALG00000004424	1.16974	1.65643	1.22851	1.13391	1.56235	1.37346
Novel00564	2.18877	1.18883	1.85177	1.65023	1.32636	1.37422
ENSGALG00000014961	1.02214	1.31291	1.21857	1.02058	1.183	1.37968
ENSGALG00000011259	1.64489	1.37479	1.73747	1.72127	1.5811	1.38239
ENSGALG00000004199	1.56439	1.38076	1.09533	1.08119	1.44457	1.38402
Novel00604	1.40067	2.5993	1.03518	1.58406	1.29339	1.38574
ENSGALG00000004916	1.32139	1.68773	2.52981	1.16231	1.13438	1.38586
ENSGALG00000008290	1.86932	1.7768	2.29045	1.99662	1.18672	1.38704
Novel01456	1.58469	1.48812	1.5596	1.7298	1.6892	1.38835
ENSGALG00000005363	1.09846	1.21495	1.23989	1.2473	1.21027	1.38846
Novel01612	1.44738	1.1963	1.45646	1.60525	1.52537	1.39124
ENSGALG00000004406	1.36347	1.11599	1.67065	1.46584	1.43828	1.39217
ENSGALG00000008548	1.93279	1.92676	2.38748	1.61718	1.48548	1.39378
ENSGALG00000007448	1.51191	1.28581	1.23501	1.11991	1.35018	1.3989
Novel02236	1.48673	1.8842	1.43035	1.27869	1.46819	1.39922
Novel03635	2.1099	2.72442	2.04867	2.55623	2.02641	1.39968
Novel01367	2.19953	1.63334	1.71249	1.63243	1.19404	1.40059
ENSGALG00000006588	1.81325	1.99827	1.76023	2.03414	1.3589	1.40693
ENSGALG00000014456	1.27681	1.74904	1.07365	1.68465	1.91157	1.41038
Novel03223	1.06668	1.04557	1.30698	1.90584	1.29278	1.41172
ENSGALG00000021232	1.33523	1.36433	1.6633	1.40938	1.26763	1.41372
Novel00686	1.30168	1.4379	1.59972	1.47506	1.54444	1.41498
ENSGALG00000019356	2.71785	3.25726	3.66799	1.55913	1.62311	1.41638
Novel02944	1.53073	1.1243	1.36406	1.37705	1.34923	1.41777
Novel01919	3.34305	2.3501	2.38945	1.8685	1.57565	1.41917
ENSGALG00000023921	1.51041	1.68901	2.03213	1.79749	1.50753	1.41993
ENSGALG00000026316	1.18793	1.12914	1.35341	1.2649	1.36396	1.42388
ENSGALG00000012235	1.85047	1.46574	1.95945	1.8387	1.55052	1.42391
ENSGALG00000004660	1.40073	1.13311	1.3633	1.44181	1.30032	1.42889
ENSGALG00000009926	1.92951	1.36717	1.28956	1.11091	1.27555	1.4297
ENSGALG00000016627	1.23317	1.26036	1.22395	1.41129	1.41421	1.43042
Novel02863	1.07606	1.64786	1.95331	2.89214	1.64227	1.4331
ENSGALG00000007333	1.14479	1.08813	1.12216	1.40976	1.29495	1.43315
Novel00014	2.51931	1.36836	3.67485	2.69088	2.32635	1.43795
ENSGALG00000025648	2.40341	2.28446	1.47243	2.64259	3.88381	1.44039
ENSGALG00000026518	2.89095	2.54178	2.42053	1.71647	1.4015	1.44382
Novel01476	1.80789	2.06708	2.01185	1.42891	1.56659	1.44465
ENSGALG00000027520	1.19084	1.21897	1.27205	1.77265	1.81333	1.44566
ENSGALG00000003157	1.15941	1.07054	1.10943	1.48604	1.17767	1.44705
ENSGALG00000021894	1.32863	1.95172	1.38129	1.27492	1.46387	1.44775
ENSGALG00000010218	1.66114	1.29185	1.29524	1.1955	1.40318	1.44806
ENSGALG00000029109	2.03573	2.72106	1.45504	1.67874	1.33642	1.44879
ENSGALG00000000277	2.17598	1.89593	2.36995	1.59501	1.61163	1.44899
ENSGALG00000002250	1.61461	1.16231	1.52257	1.74396	1.80339	1.45149
ENSGALG00000006270	1.04814	1.1291	1.04644	1.3522	1.29854	1.45175
ENSGALG00000002427	1.22534	1.40567	1.79477	1.56098	1.9801	1.45184
ENSGALG00000007525	1.1996	1.12057	1.21643	1.23711	1.20321	1.4544
Novel01992	1.62723	1.91495	1.29756	2.11291	1.47129	1.45508
ENSGALG00000009719	2.04234	2.03086	1.91213	1.28516	1.15512	1.45624
ENSGALG00000015289	1.90319	1.24847	2.18963	1.57976	1.14789	1.45655
ENSGALG00000023172	2.48458	3.0282	2.49601	1.44523	1.50562	1.45701
Novel00679	2.07081	2.34324	1.81238	1.21434	1.43415	1.45775
ENSGALG00000016945	2.08531	2.3042	2.36347	1.58205	1.85338	1.45804
ENSGALG00000002466	1.41038	1.56035	1.28429	1.2711	1.50385	1.45957
ENSGALG00000007772	3.39667	2.9688	2.96595	1.88881	1.64036	1.4663
Novel03231	1.32969	1.73199	1.54209	1.48729	1.35291	1.46918
ENSGALG00000011663	3.00259	2.86335	3.12015	1.28159	1.27267	1.47106
ENSGALG00000017392	1.49419	1.81011	1.3402	2.01011	2.03579	1.47491
ENSGALG00000010133	1.12928	1.24746	1.13438	1.36918	1.7139	1.47553
ENSGALG00000006145	1.34303	2.44674	1.2799	1.42746	1.13035	1.47563
Novel00945	49.7299	48.4842	48.2824	3.7494	3.90327	1.47599
ENSGALG00000010915	1.73989	2.12629	1.57352	1.3118	1.4058	1.48962
ENSGALG00000000982	1.47499	1.402	1.16367	1.09782	1.29363	1.49093
Novel00311	1.59546	1.14662	1.62113	1.64299	1.98081	1.49257
Novel02361	1.32811	1.03904	1.28516	1.19518	1.60137	1.49394
ENSGALG00000012068	2.52297	2.96908	2.66376	2.11356	1.85823	1.4949
Novel02620	1.14726	1.17772	1.16206	1.2917	1.44606	1.50348
ENSGALG00000014640	3.18144	3.0857	3.34129	1.99888	1.3115	1.50458
ENSGALG00000011324	2.58543	2.26844	1.94948	2.58032	1.88812	1.50975
ENSGALG00000017103	1.79615	2.74059	2.47107	1.99568	1.90954	1.51081
Novel00152	1.22434	1.58693	1.18195	2.3497	2.06842	1.512
ENSGALG00000022277	1.68972	1.34912	2.09799	2.31862	1.63831	1.51225
ENSGALG00000001879	1.05974	1.21936	1.09347	1.65173	1.59984	1.51537
ENSGALG00000003636	1.16869	1.48114	1.63087	1.19933	1.49511	1.51755
ENSGALG00000027085	1.45189	1.49133	1.5048	1.73026	1.79749	1.52195
Novel02564	1.44779	1.24881	1.31732	1.66778	1.61522	1.52333
Novel01066	1.72485	1.46691	2.15052	2.23588	1.54035	1.52338
ENSGALG00000013422	2.10029	1.81486	3.63923	1.51154	2.00553	1.52573
ENSGALG00000003164	1.27449	1.18508	1.29003	1.85219	2.01476	1.52764
Novel01382	1.50654	1.44966	1.38256	1.61966	1.44268	1.53082
ENSGALG00000025869	2.07592	1.66961	2.08705	2.10693	2.96753	1.53123
ENSGALG00000017311	1.65243	1.31496	1.75787	1.69011	1.67667	1.53538
Novel01926	1.46166	1.73665	1.43113	1.44861	1.60162	1.53598
ENSGALG00000026188	1.62835	1.44303	1.0401	1.66924	1.61244	1.53599
ENSGALG00000001966	1.4771	1.77486	1.50253	1.56893	1.28354	1.53664
ENSGALG00000014713	2.37943	2.68955	2.67909	2.23439	1.53283	1.54164
ENSGALG00000025908	8.87151	11.8326	11.2792	2.13967	2.08104	1.54359
ENSGALG00000027668	1.2891	1.83795	2.10603	1.13391	2.60392	1.54515
ENSGALG00000021731	4.51185	1.2253	3.15904	4.53564	2.60392	1.54515
ENSGALG00000003473	1.30563	1.55127	1.06652	1.47658	1.31866	1.54633
ENSGALG00000028157	2.10512	1.52071	1.78837	2.14796	1.76893	1.54759
ENSGALG00000004331	1.77655	2.14916	2.24275	2.41505	2.34887	1.54867
ENSGALG00000002199	1.51779	1.73655	1.72197	1.66884	1.70326	1.54974
ENSGALG00000001327	2.05268	2.47841	2.0846	1.80556	1.21027	1.55159
ENSGALG00000026309	2.35164	1.77279	2.40671	1.11748	1.50696	1.55516
ENSGALG00000014736	1.89396	1.6502	1.81927	2.00531	1.50194	1.55546
Novel01184	1.12303	1.42327	1.46777	1.58053	1.99625	1.55548
ENSGALG00000015467	1.90545	1.91645	1.77367	1.4227	1.62908	1.55802
ENSGALG00000026981	1.20105	1.43622	1.33976	1.6358	1.66955	1.55828
Novel01466	1.40552	1.44729	1.78595	2.19789	1.26181	1.55989
ENSGALG00000011312	1.4628	1.3781	1.77649	1.46889	1.58983	1.56198
Novel00494	1.50372	2.14395	1.28975	2.51312	2.7337	1.56208
Novel03478	1.27253	1.26371	1.25668	1.25298	1.16629	1.56322
ENSGALG00000025932	1.90112	1.80703	1.82699	1.27878	1.62642	1.56383
Novel01902	1.88091	2.08893	1.77904	1.44549	1.51974	1.56629
ENSGALG00000005037	1.52528	1.33827	1.65669	1.79871	1.35429	1.56706
ENSGALG00000003058	1.04092	1.13875	1.28345	1.9867	1.87252	1.5694
ENSGALG00000002623	1.21346	1.26325	1.69924	1.62647	1.1672	1.56991
ENSGALG00000000463	1.09366	1.39595	1.09757	1.75908	1.9188	1.57307
ENSGALG00000019987	1.07892	1.02553	1.08277	1.76249	1.59405	1.5765
Novel02912	1.55051	1.07184	1.03627	1.85979	2.16389	1.57689
ENSGALG00000000193	1.17477	1.11663	1.27949	1.64118	1.76809	1.58296
ENSGALG00000027712	2.04824	2.63576	2.08497	1.27502	1.32395	1.58635
ENSGALG00000024425	1.22242	1.30717	1.12336	1.8817	1.85193	1.58733
ENSGALG00000001611	1.07942	1.07999	1.02095	1.94891	1.8361	1.58889
ENSGALG00000013504	2.04685	3.02641	2.55442	1.75042	2.48072	1.59017
Novel02304	1.64935	1.46995	1.75436	1.51474	1.38136	1.59573
ENSGALG00000024007	4.71717	2.17392	3.26943	3.01766	3.81138	1.59914
ENSGALG00000013094	1.63757	1.38358	1.31289	1.94724	1.91118	1.59934
ENSGALG00000021183	3.2932	2.94608	3.50764	2.01636	2.03476	1.59956
ENSGALG00000013846	2.89869	2.26901	2.46357	1.97791	2.07515	1.60096
ENSGALG00000012464	1.23713	1.48002	1.60296	1.29458	1.44767	1.60217
Novel02308	1.13118	1.30212	1.23511	1.72	1.65342	1.60341
ENSGALG00000006560	1.30153	1.3839	1.17129	2.05684	1.53286	1.60412
Novel01129	2.51124	2.06869	1.98295	2.13528	2.77301	1.60535
Novel01002	1.0964	1.56321	2.03999	1.39303	1.08273	1.60621
Novel00157	1.45166	1.81885	1.91345	1.74123	1.65274	1.60818
Novel02232	1.58246	1.29769	1.64749	2.21075	1.50423	1.61164
ENSGALG00000014600	2.25647	3.61228	3.10436	2.50714	2.87871	1.6133
ENSGALG00000027977	1.8119	1.89695	1.71602	1.98644	1.82467	1.61573
ENSGALG00000000327	3.60177	3.81628	3.61721	1.62205	1.59461	1.61647
ENSGALG00000025482	1.01287	4.81369	3.30947	1.78186	3.2735	1.61872
ENSGALG00000001849	1.18835	1.6792	1.40675	1.36949	1.19122	1.61989
ENSGALG00000010384	1.82577	1.83182	1.57425	2.49817	1.72105	1.62104
ENSGALG00000009903	4.6624	3.00537	4.50893	2.78121	2.64132	1.62729
Novel03717	1.37724	1.36145	1.53002	1.28413	2.18106	1.62879
Novel01128	3.1019	2.69567	3.18536	1.48117	2.36306	1.62884
ENSGALG00000002840	1.81556	2.01036	1.69711	1.48175	1.52743	1.63026
ENSGALG00000017266	2.3179	1.61999	1.8934	1.49916	1.32199	1.63429
ENSGALG00000028502	5.36387	5.74729	6.77144	3.08823	2.28515	1.63654
ENSGALG00000011656	1.52357	1.51713	1.27418	1.77092	1.86118	1.63777
ENSGALG00000001264	1.25028	1.37534	1.40572	1.61875	1.60043	1.63893
Novel01354	1.31809	1.35676	1.64918	1.70236	1.6884	1.64412
ENSGALG00000027396	2.3549	2.08339	2.18997	1.65712	1.99053	1.65016
ENSGALG00000027178	1.58476	1.83379	1.74479	2.12126	1.39179	1.65176
ENSGALG00000027948	2.06893	1.73963	2.21003	1.60987	2.44319	1.65324
ENSGALG00000001874	1.36964	1.66194	1.09499	1.84557	1.53046	1.65332
ENSGALG00000013678	1.08396	1.3113	1.04643	1.64689	1.43315	1.6536
ENSGALG00000001766	1.40096	1.38952	1.84096	2.19671	2.65761	1.65488
ENSGALG00000001153	1.12096	1.19867	1.16366	1.72551	1.52839	1.66085
ENSGALG00000002678	1.60684	1.5532	1.40896	1.43735	1.70172	1.66121
ENSGALG00000011146	2.08225	3.21619	1.91351	1.73999	1.21975	1.66389
ENSGALG00000012958	2.14479	3.66955	2.40273	1.88658	1.68343	1.66489
ENSGALG00000028379	1.59649	1.01165	1.27067	1.72836	2.28219	1.66826
Novel02656	1.96077	1.82758	1.78117	1.60577	1.66621	1.6715
ENSGALG00000005123	2.70097	3.46586	3.25431	1.66307	1.85498	1.67268
Novel03622	1.83273	1.74203	1.45431	1.3818	1.48081	1.67372
Novel03672	2.90048	3.67591	3.55392	2.26782	1.95294	1.67391
Novel00839	2.24606	1.44106	2.1405	2.23908	2.11723	1.67513
ENSGALG00000021158	1.78142	1.46749	1.58452	2.08928	2.17502	1.67657
Novel00361	1.53299	1.45712	1.56529	1.60126	1.85793	1.68435
ENSGALG00000015900	3.43962	2.10928	2.90032	1.85436	2.59985	1.68459
ENSGALG00000012495	1.61629	1.66774	1.87098	1.50534	1.69701	1.68523
ENSGALG00000027114	1.11654	2.24049	1.31742	1.36406	1.35322	1.68529
Novel01239	1.37385	1.44577	1.48296	1.38109	2.06151	1.68594
ENSGALG00000028955	2.95419	2.80799	3.44736	1.11366	1.02297	1.68617
Novel02938	7.51976	6.69975	7.12785	1.80696	1.62935	1.68671
ENSGALG00000003443	2.58247	1.48767	3.19623	1.44555	2.08659	1.6884
ENSGALG00000010899	1.81796	1.76818	1.96851	2.34287	1.708	1.68919
ENSGALG00000011068	1.71435	1.59071	1.56709	2.26194	1.59953	1.69607
ENSGALG00000026202	1.31672	2.98449	1.40652	1.60367	1.3094	1.69966
ENSGALG00000018323	4.96304	2.02175	3.47494	4.9892	2.86431	1.69966
Novel02846	1.4841	1.54373	1.39528	1.37932	1.71949	1.70056
ENSGALG00000005349	3.44422	2.58175	3.72838	2.43844	2.48874	1.70056
Novel02853	2.29302	2.46343	2.59712	1.94917	1.8605	1.70143
ENSGALG00000012103	1.2427	1.66633	1.64956	2.22523	1.48819	1.70232
ENSGALG00000029177	1.30915	1.11337	1.3508	1.57579	1.7815	1.70682
ENSGALG00000015403	1.24387	1.42047	1.33039	2.0623	1.85821	1.71618
ENSGALG00000004097	2.07442	1.61965	1.21036	2.15052	1.25707	1.71683
ENSGALG00000027325	1.31037	1.06759	1.64381	1.56427	1.24782	1.72023
ENSGALG00000027353	5.05131	4.47074	5.1679	1.95209	2.15442	1.72044
ENSGALG00000004426	1.92952	1.97788	1.79248	1.16477	2.1704	1.72324
ENSGALG00000016503	2.15897	1.0671	1.41086	3.64619	2.02351	1.72519
ENSGALG00000027273	1.49959	1.19731	1.56794	1.74116	1.84169	1.72554
Novel01774	2.28848	2.47734	1.86937	1.9757	1.84905	1.72709
ENSGALG00000009954	1.36985	1.40706	1.47993	1.8074	1.5174	1.7302
ENSGALG00000003163	1.39706	1.12873	1.71179	1.96619	1.18523	1.73036
ENSGALG00000027149	1.63279	3.96948	1.79544	1.5467	2.68926	1.73128
ENSGALG00000028197	1.39477	1.17843	1.64569	1.84028	1.06434	1.73372
Novel02617	1.47337	1.35802	1.52448	1.35883	1.56563	1.73391
Novel03623	1.23179	1.68737	1.30214	1.11537	1.14163	1.73701
ENSGALG00000014759	1.92301	1.90731	2.0489	1.87536	1.7902	1.73707
Novel02520	5.72909	6.2038	5.54869	1.91369	1.543	1.73849
ENSGALG00000028444	1.417	1.05826	1.73623	1.42447	2.45337	1.73889
Novel03692	1.36205	1.40722	1.82612	1.8492	2.02159	1.73906
ENSGALG00000001780	1.68811	2.0704	1.60136	2.53867	1.97994	1.74056
ENSGALG00000001883	1.96651	1.41452	1.21562	2.15052	1.80362	1.74128
ENSGALG00000013528	4.66853	3.73246	4.24121	1.6119	1.79791	1.74324
Novel00698	2.51327	2.07456	3.40363	1.27988	2.29786	1.74405
ENSGALG00000004967	1.38043	1.34856	1.03365	1.48408	1.14635	1.74654
ENSGALG00000023441	1.85409	2.43202	1.39337	1.98968	1.46811	1.74826
ENSGALG00000028681	1.5495	2.01986	2.00707	1.77184	1.59178	1.75113
Novel01000	1.5707	1.9096	1.46207	1.34947	1.77083	1.75132
ENSGALG00000028560	4.31251	6.25283	5.55274	1.47876	1.41739	1.75223
ENSGALG00000004729	1.27996	1.34696	1.26959	1.32692	1.62514	1.75336
ENSGALG00000026496	1.43523	1.45515	1.79765	1.09412	1.46888	1.75853
Novel02823	1.75421	1.37856	1.61347	1.75565	1.89727	1.766
Novel03669	3.20196	3.69567	3.67422	1.4753	2.03274	1.76667
Novel03503	2.8812	2.90405	3.04931	1.78186	1.55297	1.76669
ENSGALG00000016473	2.43214	2.94225	1.38468	2.00968	2.02467	1.7668
ENSGALG00000006235	1.43102	1.45294	1.46118	1.48761	2.07597	1.76723
ENSGALG00000027056	3.20096	2.90851	3.14459	2.17062	2.48377	1.76907
ENSGALG00000026931	3.03786	2.49599	1.43002	1.4493	1.7889	1.76919
ENSGALG00000008157	1.4189	1.13795	1.52124	1.75511	1.82714	1.77159
ENSGALG00000025752	1.62107	1.21646	1.67266	1.8762	3.51576	1.77261
Novel02188	1.01023	1.00565	1.17092	1.80124	1.66559	1.7727
ENSGALG00000003548	1.95634	2.75722	2.34198	2.37355	2.64356	1.7789
ENSGALG00000008188	1.14172	1.49217	1.28235	1.8579	1.47597	1.77903
Novel02315	1.84341	1.77144	1.75402	1.94222	1.65312	1.7806
Novel01425	1.89004	1.77346	2.71171	1.68381	1.625	1.78137
ENSGALG00000004158	1.47609	1.55554	1.86106	1.60887	1.82787	1.7821
ENSGALG00000003660	3.79824	4.29794	3.74285	2.70461	2.63049	1.78252
ENSGALG00000026215	2.61739	2.41468	1.8865	2.64086	2.4258	1.78394
ENSGALG00000010402	2.06828	1.65137	1.82465	1.96483	2.6738	1.78494
Novel02172	1.64296	1.76689	1.64115	1.86633	1.88881	1.78548
ENSGALG00000014664	1.38582	1.75632	1.65543	1.586	1.57724	1.78611
ENSGALG00000026275	2.23897	2.12816	4.26747	2.6259	1.80904	1.78912
Novel00369	1.38006	1.14779	1.12731	1.97262	1.81197	1.79202
ENSGALG00000005934	1.8599	1.76785	1.70263	1.35392	1.65822	1.7937
ENSGALG00000001604	1.86485	1.53163	1.74516	1.94293	1.94563	1.79399
Novel00671	2.9958	2.96618	2.14125	1.09798	1.00856	1.79542
ENSGALG00000021386	2.09854	2.13716	1.83665	1.97775	1.69558	1.79668
ENSGALG00000008185	1.66825	1.8394	1.44449	2.06905	1.71185	1.79964
ENSGALG00000006558	1.4452	1.17486	1.35139	1.91519	1.80532	1.80063
ENSGALG00000000886	1.90809	2.0523	1.92779	3.26842	2.19083	1.80559
ENSGALG00000012004	1.40275	1.45029	1.36698	1.96988	1.82934	1.8092
Novel00047	2.91151	1.89619	2.64254	2.03931	2.57026	1.80952
Novel02777	1.55276	1.46743	1.61829	1.70336	1.84585	1.81126
ENSGALG00000004146	3.57555	4.80777	3.70433	1.68761	1.55018	1.81186
ENSGALG00000015732	1.39534	1.74074	1.63845	1.6109	2.32527	1.81186
Novel02231	1.96946	1.81385	2.25827	1.83996	1.96193	1.81325
Novel01886	1.62695	1.87199	1.60877	1.3181	2.24856	1.81325
ENSGALG00000002564	2.07482	2.12621	2.22447	2.2813	2.27888	1.81339
ENSGALG00000000516	3.63635	3.62842	3.76338	1.85257	1.9543	1.81444
Novel00404	2.38139	1.95487	2.29894	1.71385	1.39936	1.81643
Novel00969	2.60938	2.44481	2.19239	1.63946	1.68666	1.81702
Novel02056	4.05349	2.83897	2.73023	2.12679	2.93039	1.81843
ENSGALG00000000497	3.06647	2.56141	2.04944	1.75734	2.02717	1.81921
ENSGALG00000002707	2.11563	1.80467	1.99404	2.14723	2.41067	1.8206
ENSGALG00000017031	2.05178	2.34029	1.63877	2.24594	2.5788	1.82172
ENSGALG00000005188	1.70044	1.94811	1.82136	1.94148	1.79247	1.82672
Novel03584	2.12403	2.27482	2.40704	1.59202	1.55906	1.82875
Novel02717	2.63622	1.97823	2.83345	1.95272	1.7937	1.82938
Novel03449	1.37199	1.25275	1.43841	1.9005	1.85048	1.8301
ENSGALG00000028386	1.14514	1.41787	1.05234	2.02781	1.74702	1.83012
ENSGALG00000005517	2.88399	2.87111	3.00056	1.57548	1.37359	1.8315
Novel03372	1.53349	1.33085	1.51406	1.82978	2.05787	1.83275
ENSGALG00000005403	1.91153	1.75086	2.58349	1.62027	1.8253	1.83297
ENSGALG00000009568	3.49587	3.63437	3.16796	1.29727	2.03018	1.83322
ENSGALG00000011205	2.5647	1.82833	2.39822	2.46373	1.88137	1.83368
ENSGALG00000023939	1.4659	1.53268	1.47683	1.46134	1.65818	1.83515
ENSGALG00000010960	3.60906	4.01141	4.04174	2.79055	1.97539	1.83735
ENSGALG00000029043	1.27815	1.82233	1.89423	1.91126	1.93266	1.83842
ENSGALG00000026753	1.87824	1.54883	2.09309	1.77248	1.88944	1.83881
ENSGALG00000027054	3.54118	3.58544	2.82976	2.77629	2.8612	1.84545
ENSGALG00000023904	2.44641	1.55022	2.22041	2.94889	2.81856	1.84628
Novel02829	2.79364	1.37347	1.10166	2.03364	1.63453	1.84746
ENSGALG00000001944	1.62399	1.79763	1.49449	1.74492	1.83535	1.84799
ENSGALG00000012295	1.14448	1.44139	1.18028	2.22732	1.96503	1.85193
Novel02948	1.15903	1.17764	1.14264	1.5644	1.59846	1.85232
Novel03607	1.35233	1.35603	1.60236	1.83004	2.08925	1.85249
Novel01141	1.44892	2.47898	2.28822	2.88884	3.04382	1.85249
ENSGALG00000026812	1.67524	1.74643	2.51615	2.32918	1.87752	1.85684
ENSGALG00000005141	1.44671	1.44165	1.5312	1.86435	2.0676	1.85837
ENSGALG00000010119	1.56852	1.69191	2.31778	1.70523	2.09323	1.85894
ENSGALG00000027955	3.14732	3.22726	3.73951	1.34227	1.77238	1.85955
Novel02452	1.0191	1.66057	1.14959	1.75015	2.62709	1.86137
Novel03063	1.71303	1.49257	1.24383	2.00907	2.57596	1.86316
ENSGALG00000002125	1.76621	1.37901	1.44274	1.60906	1.32513	1.86499
ENSGALG00000004365	1.08616	1.20813	1.18927	1.48391	1.43776	1.86512
ENSGALG00000015860	1.70913	1.38087	1.74515	1.57854	1.68015	1.86651
ENSGALG00000001880	3.83923	3.09391	3.92013	1.65181	1.92191	1.86739
ENSGALG00000002618	2.0581	1.63319	1.66575	1.69407	1.87649	1.87091
ENSGALG00000028464	2.24616	2.69195	2.07412	2.14756	1.97267	1.8729
ENSGALG00000016255	1.27895	1.54369	1.65	1.58926	1.78789	1.87364
ENSGALG00000004814	2.82982	2.85558	2.67571	2.13112	1.91059	1.87406
ENSGALG00000027362	6.28298	3.54437	1.96112	1.7074	3.87962	1.87763
ENSGALG00000012313	1.7323	1.52896	2.12256	2.61215	2.69935	1.87862
Novel02677	3.03615	3.65817	2.89928	1.91835	1.96943	1.8794
ENSGALG00000002869	2.26158	1.97768	2.1245	1.59145	1.64458	1.87948
ENSGALG00000011224	1.47476	1.47275	1.4944	1.80625	1.73458	1.87956
ENSGALG00000006306	1.70845	1.73113	1.73787	1.47442	2.03152	1.88036
ENSGALG00000016495	1.32506	1.64484	1.31663	1.94836	1.86959	1.88061
ENSGALG00000013817	1.51329	1.89123	1.39639	2.02132	1.67557	1.88105
ENSGALG00000004248	1.25266	1.38117	1.47347	1.63075	1.86231	1.88184
ENSGALG00000017148	2.43045	2.53693	2.95973	1.78373	2.37337	1.88255
ENSGALG00000014876	1.1664	1.03828	1.12671	2.05196	1.88486	1.88629
ENSGALG00000000824	2.1928	1.87051	1.65342	2.12664	1.8626	1.88701
ENSGALG00000027650	2.02573	1.76502	1.44789	1.93035	1.70495	1.88851
ENSGALG00000026105	1.18168	1.49759	1.60877	1.73236	1.90954	1.88851
ENSGALG00000027521	2.40685	2.52202	2.34505	2.27014	2.12041	1.88851
Novel03130	2.16716	1.35766	1.97143	1.7113	1.45255	1.88917
ENSGALG00000014079	1.69144	1.5352	1.7972	2.0807	2.53806	1.89021
Novel01789	1.79299	1.70425	2.63993	2.37544	2.2893	1.89264
ENSGALG00000003440	2.35	2.13217	2.26864	2.09058	2.17925	1.89918
ENSGALG00000009176	1.73198	1.64626	1.44488	2.13934	2.03956	1.89931
ENSGALG00000003590	3.0386	3.51116	4.38018	2.51556	2.16629	1.90438
ENSGALG00000026609	1.68811	1.55737	1.1356	1.96528	2.2064	1.90438
ENSGALG00000028583	3.57482	3.3979	4.86687	5.24076	2.40699	1.90438
Novel02207	1.895	1.80121	1.78202	1.81322	1.95685	1.90575
Novel03007	1.09028	1.04145	1.11546	1.77562	1.60049	1.90634
ENSGALG00000005259	2.43627	1.276	2.43685	2.23045	2.28984	1.90705
Novel03761	2.1485	2.42035	1.56002	2.37981	4.30772	1.90759
ENSGALG00000014391	2.15328	2.07167	1.88762	2.17123	1.86711	1.9095
ENSGALG00000000402	1.9014	1.63961	1.68127	1.46559	1.94808	1.91096
Novel00652	3.74129	3.08976	2.6553	1.72637	1.43711	1.91138
ENSGALG00000005417	2.44916	2.63381	2.48252	2.51599	2.41221	1.91423
Novel02218	2.33125	2.21587	2.4139	1.80029	1.69789	1.91533
ENSGALG00000003736	1.80657	2.05497	1.79021	1.66724	2.10576	1.91691
ENSGALG00000005303	1.18332	1.12476	1.31566	1.82151	2.04499	1.9174
ENSGALG00000027981	1.37903	1.77711	1.91716	1.99447	1.79991	1.91783
ENSGALG00000005331	1.67178	1.71128	1.59321	2.11151	2.04346	1.9182
Novel03110	1.86188	1.72255	1.76424	1.81243	1.6548	1.92422
ENSGALG00000024306	1.9725	1.87488	2.77494	1.92782	2.21353	1.92646
Novel00034	1.4743	1.65613	1.97067	1.88628	2.27412	1.92778
Novel00039	3.1679	4.15821	2.58772	4.37882	2.43771	1.92869
ENSGALG00000026919	1.31581	1.01998	1.34615	2.25863	2.00244	1.92934
ENSGALG00000009824	2.73557	2.89857	2.16131	2.48513	2.57263	1.9351
ENSGALG00000005256	3.13057	3.46222	3.39356	1.55869	1.67039	1.93519
ENSGALG00000025650	2.64226	1.46504	1.25904	3.29256	1.95698	1.93543
ENSGALG00000009770	2.31167	1.9561	2.02647	1.68621	2.68779	1.93732
Novel03863	1.61873	1.32706	1.23963	2.43836	2.43597	1.94025
ENSGALG00000024035	1.0879	1.43799	1.29134	2.22786	2.33485	1.94239
Novel03387	1.86197	1.70061	1.85235	1.93061	1.82381	1.94503
ENSGALG00000016992	1.57425	1.29871	1.33446	2.42981	2.80792	1.94627
ENSGALG00000016024	1.89862	1.77772	1.87497	1.47064	1.8088	1.94739
ENSGALG00000012416	2.25081	2.3177	2.04288	1.86985	2.27326	1.94846
Novel02542	2.71715	3.12746	2.58366	1.90456	1.97243	1.95071
Novel03087	1.84506	1.71258	2.00954	2.1944	1.78473	1.95196
ENSGALG00000004873	3.27714	2.91717	2.78318	2.35642	2.33264	1.95363
ENSGALG00000006655	1.57557	1.45818	1.54103	2.31589	2.1273	1.95478
ENSGALG00000017085	1.75838	2.17874	2.15453	2.20957	2.20722	1.95709
ENSGALG00000016969	3.61305	3.70983	4.0991	1.66751	1.92816	1.96039
ENSGALG00000019713	1.52868	1.98512	1.74116	1.96962	1.67005	1.96135
ENSGALG00000026415	1.55541	1.90964	1.32348	1.82421	1.51856	1.96792
Novel00371	2.20282	2.0938	2.1235	2.35885	2.28836	1.96796
ENSGALG00000016549	1.71756	1.27301	1.95419	1.60072	1.97425	1.96885
ENSGALG00000026473	3.22038	4.32506	5.7937	5.65391	5.16187	1.96908
ENSGALG00000016603	2.31097	2.60663	2.03875	1.78883	1.76763	1.96976
ENSGALG00000020883	1.26608	1.52011	1.5241	2.05148	1.83058	1.97016
ENSGALG00000013149	1.63629	2.00635	1.898	1.75595	1.98314	1.97437
ENSGALG00000001996	1.46564	1.39311	1.57136	2.01437	2.36842	1.97635
ENSGALG00000001084	3.55835	3.1652	3.32634	2.41024	2.18321	1.9767
ENSGALG00000025966	1.74989	2.06477	2.11947	2.44152	2.04768	1.97691
ENSGALG00000001505	2.32211	2.67757	2.23889	1.94211	1.76857	1.97723
ENSGALG00000028373	2.47554	2.8157	2.66971	1.63925	1.8204	1.97816
ENSGALG00000013926	2.49694	2.2537	1.88539	2.15943	1.76318	1.97849
Novel03778	4.48007	5.71006	3.88138	2.17934	2.44063	1.97982
ENSGALG00000027065	3.61277	2.68279	1.98278	2.33372	1.50513	1.98474
ENSGALG00000025941	1.70121	1.74384	1.66213	1.55509	1.63059	1.9858
ENSGALG00000004599	1.73145	1.85675	1.08796	1.67921	1.32723	1.98666
ENSGALG00000016929	1.93752	2.19807	2.30764	2.40796	2.25226	1.99772
Novel01823	2.29625	1.81724	2.32192	1.99312	1.6183	2.00464
ENSGALG00000023531	1.55431	1.2501	1.56265	2.73439	2.2219	2.00634
Novel03327	1.26969	1.18496	1.34663	2.09182	1.93388	2.00668
ENSGALG00000004414	1.44956	1.45887	1.42787	2.4376	2.23909	2.01002
ENSGALG00000015927	2.70186	1.94825	2.13093	1.72098	1.95722	2.01011
Novel00997	2.26097	2.06797	1.81204	1.80116	1.79235	2.01123
ENSGALG00000010397	1.32128	1.46916	1.22185	1.46922	2.115	2.01202
ENSGALG00000002553	1.2594	1.48699	1.29398	1.93863	1.86025	2.01274
ENSGALG00000029065	1.48173	1.40839	2.05761	2.08535	2.57399	2.01283
Novel02905	1.74307	1.60456	1.58418	1.94071	2.03642	2.01399
ENSGALG00000010741	22.3552	21.2488	22.5398	1.23414	1.58709	2.01807
Novel00048	2.84234	1.80111	2.06381	2.63905	3.31724	2.0189
ENSGALG00000004294	1.48881	1.5884	1.52638	1.95099	2.09898	2.02731
Novel03404	2.89286	3.56978	2.94346	2.5446	2.37838	2.02775
ENSGALG00000027841	1.52292	1.60839	2.11943	2.38148	2.36984	2.02823
Novel00231	1.52474	2.22223	1.37005	2.28001	2.46393	2.03066
ENSGALG00000014962	4.94481	5.36475	5.20201	2.74591	2.8855	2.03552
ENSGALG00000006550	1.66825	1.67378	1.32487	2.16036	1.90954	2.03663
ENSGALG00000027406	2.08531	3.08328	3.69071	2.03807	2.05931	2.03663
ENSGALG00000012947	2.97557	2.9537	3.14902	2.17897	2.49895	2.03805
ENSGALG00000003242	2.99808	3.69691	3.07781	2.13823	1.70222	2.03959
ENSGALG00000012595	1.68222	1.44847	1.85104	2.41104	2.24668	2.04007
Novel02996	1.37919	1.29273	1.18919	1.66808	1.81599	2.0409
Novel01897	1.17103	1.41664	2.08705	2.34103	1.37625	2.04163
ENSGALG00000016809	3.01224	3.25685	3.19874	2.35152	2.60116	2.04597
Novel00025	3.73723	4.6687	2.7039	3.19339	2.67451	2.04778
ENSGALG00000025194	1.70845	3.24779	2.09334	8.26524	7.59216	2.04778
Novel02921	1.42606	1.2917	1.67196	2.34644	2.81958	2.05118
Novel01438	2.84143	3.08664	2.98421	1.90428	2.73312	2.0543
Novel01630	3.19015	2.96175	3.39373	2.82785	2.51764	2.05516
ENSGALG00000000789	9.07419	1.22296	2.71048	4.88437	7.00348	2.05626
Novel02608	1.01443	1.56361	1.50052	2.31517	1.88296	2.0594
ENSGALG00000012744	1.47838	1.69797	2.51589	2.11315	1.69221	2.06735
ENSGALG00000011145	1.30951	1.45215	1.55359	1.78264	1.88939	2.0679
Novel03031	1.65207	1.71307	1.99124	2.03243	2.13762	2.06792
Novel02149	2.41657	1.39459	1.4805	2.16361	2.16175	2.06897
ENSGALG00000016507	1.60098	1.0145	1.30777	1.4753	2.21753	2.07127
ENSGALG00000013409	1.73139	1.72799	1.76788	1.97984	2.23829	2.07529
ENSGALG00000007624	1.25859	1.59507	1.23371	1.99273	2.30501	2.07848
Novel02807	1.33011	1.92391	1.93682	1.42432	1.21488	2.07952
ENSGALG00000028294	2.70424	3.47548	2.84678	2.24467	1.93878	2.08482
ENSGALG00000013272	2.1762	2.35809	2.4887	2.46933	2.09241	2.08675
ENSGALG00000011473	5.91994	6.06657	5.55356	2.17647	2.24212	2.08808
ENSGALG00000011784	5.22866	5.96386	5.80865	2.48356	2.70378	2.08906
ENSGALG00000026094	2.40341	2.35165	2.2712	1.88608	1.77056	2.08998
Novel02028	2.58815	2.33354	2.4645	2.06843	1.73269	2.09178
ENSGALG00000002479	1.97109	1.53798	2.16283	2.14784	2.16309	2.09225
ENSGALG00000026221	1.62568	4.13721	1.24227	2.53704	3.38972	2.09524
Novel01820	1.16771	1.21438	1.31295	2.32011	1.68718	2.09672
ENSGALG00000026164	5.25189	1.24799	3.7538	1.15491	2.65214	2.09835
ENSGALG00000006848	1.84637	1.99367	1.53235	2.15679	2.1363	2.10097
ENSGALG00000028225	2.03857	2.20854	2.2203	2.06309	2.17845	2.10191
ENSGALG00000009032	3.14301	4.21487	3.56251	2.0574	2.22452	2.10267
Novel02272	1.72612	1.72273	1.86825	2.96073	2.19661	2.10346
ENSGALG00000027765	1.2647	1.5701	1.89749	2.67895	2.29395	2.10369
ENSGALG00000014624	1.77745	1.56434	2.7963	2.43206	2.55315	2.10419
Novel03803	1.65061	1.52101	1.73943	2.46046	2.34154	2.10431
ENSGALG00000007182	2.2283	2.40684	2.15115	2.22732	2.70064	2.10434
ENSGALG00000023773	1.96007	2.24853	2.53968	2.43753	2.86704	2.10635
ENSGALG00000004286	1.25465	1.4116	1.12945	1.73424	1.46888	2.10744
ENSGALG00000028171	1.20916	2.08966	1.70604	2.99739	1.24342	2.10811
ENSGALG00000028813	1.40902	1.36778	1.46932	1.68768	1.67135	2.10811
Novel01894	2.29523	2.68969	2.59401	2.07422	2.13395	2.11044
ENSGALG00000001136	2.64139	2.77495	2.72544	1.95655	2.92048	2.11069
ENSGALG00000014699	1.93053	1.78471	1.96581	2.36495	2.49288	2.11322
Novel02027	1.33732	1.42195	1.44419	2.15327	1.90466	2.11914
Novel02940	1.92608	1.4844	1.14811	1.55684	1.8086	2.12146
ENSGALG00000014196	3.71837	3.42805	3.37994	2.06572	1.87491	2.12234
ENSGALG00000003069	1.54318	1.46681	1.40062	2.33775	1.87029	2.12372
Novel02202	4.09657	3.21003	3.91763	2.61905	2.08284	2.12378
ENSGALG00000028616	6.63148	5.97921	4.59538	1.90439	1.65289	2.12509
ENSGALG00000007438	1.60169	1.71796	1.42839	1.96466	1.65032	2.12531
ENSGALG00000017269	2.38295	1.50021	3.31164	2.24579	2.48799	2.12674
Novel00987	3.50299	2.53052	2.86145	2.83477	2.37749	2.12738
ENSGALG00000026321	3.73161	3.54693	2.17728	1.87564	3.01507	2.1299
ENSGALG00000017846	5.33087	2.02682	1.30637	6.09583	4.30724	2.1299
ENSGALG00000012652	2.0412	2.29654	1.7014	2.05196	1.91852	2.1304
ENSGALG00000008776	1.31046	1.54627	2.14092	1.86817	2.11766	2.13044
Novel01976	2.1571	2.06833	1.87024	2.97927	2.5379	2.13195
ENSGALG00000006526	1.46242	1.69443	1.23819	1.93424	2.18209	2.13247
ENSGALG00000019866	3.00285	3.17137	2.92985	1.68752	2.42624	2.13291
Novel01169	2.10804	1.60297	1.26278	2.47235	1.70326	2.1337
ENSGALG00000007997	2.41864	2.4522	2.70951	2.47191	3.03368	2.13516
ENSGALG00000012309	1.45365	1.06971	1.30234	2.14483	1.5534	2.13582
ENSGALG00000004852	1.2466	1.70331	1.59109	1.85039	1.86757	2.13755
Novel02597	2.09517	3.18637	3.18331	1.84294	2.03143	2.14299
ENSGALG00000002207	5.24757	5.76376	5.71537	1.53861	1.88442	2.14321
ENSGALG00000022430	3.06597	2.61067	2.76534	2.13502	1.85793	2.14372
ENSGALG00000004860	2.03439	1.23428	1.48502	1.71332	2.06342	2.14446
Novel01920	1.70786	1.34505	1.43494	2.57529	2.12901	2.14456
ENSGALG00000028092	2.46338	2.98005	2.45126	2.56079	2.27987	2.14739
ENSGALG00000000314	1.68011	1.66084	1.86648	2.8079	3.06794	2.14807
ENSGALG00000005284	2.15213	2.15926	1.95331	1.94562	2.60831	2.14966
ENSGALG00000020392	3.88906	2.70135	3.05463	2.63144	3.50486	2.15147
ENSGALG00000028232	2.69243	4.26529	2.93244	3.15772	3.62571	2.15147
ENSGALG00000012850	1.17759	1.67896	1.32264	1.68321	1.82365	2.15643
ENSGALG00000010855	1.60275	1.00226	1.6193	1.9292	2.35143	2.15702
Novel01804	1.91859	2.73545	1.42474	1.99445	3.73453	2.16029
ENSGALG00000017848	1.62368	2.05776	4.42105	4.76069	2.6238	2.16242
Novel03519	1.95197	2.54365	2.03168	2.67239	2.37845	2.16357
ENSGALG00000007507	3.10688	3.93749	3.38384	2.35913	2.40302	2.16436
ENSGALG00000000357	1.2257	1.47681	1.12814	2.17146	1.93883	2.16579
Novel03721	2.27799	1.85686	2.23295	2.45914	2.62141	2.17332
ENSGALG00000003022	2.22958	2.33116	1.82125	2.1965	2.52204	2.17357
ENSGALG00000029020	4.2814	5.06394	5.66667	2.13782	1.96373	2.17361
ENSGALG00000027331	2.55038	1.4545	2.22219	3.29024	3.43443	2.17383
ENSGALG00000010107	1.6183	1.48392	1.58631	1.90913	2.24592	2.17554
Novel00337	1.71452	2.49244	1.85363	2.52831	2.20018	2.17595
Novel02015	1.85513	1.10207	1.42066	2.29471	1.87363	2.17727
ENSGALG00000015322	2.69722	2.30043	2.60817	2.59053	2.13218	2.1786
Novel02877	1.39201	1.17003	1.16527	2.00361	2.05424	2.1787
ENSGALG00000011225	2.3482	1.72799	2.16565	1.73236	2.26452	2.17905
Novel01680	2.53729	2.36622	2.42456	2.40027	2.70766	2.18052
ENSGALG00000009792	2.66389	2.46713	3.06875	2.6436	2.37313	2.18325
Novel00575	2.1195	1.62468	2.34567	1.74406	2.37542	2.18536
Novel02812	1.81241	1.74143	2.20463	2.30468	1.92599	2.18813
Novel02780	1.57611	2.12039	1.28746	2.11154	2.05713	2.18949
Novel01575	1.5863	1.70446	1.87043	2.08692	2.07301	2.19347
ENSGALG00000006518	3.91334	3.31332	3.82792	2.22732	2.29836	2.19421
Novel01217	3.12303	3.23833	3.04653	2.41786	1.97071	2.1965
ENSGALG00000015133	3.20237	1.58282	2.24966	2.02813	2.48396	2.2007
ENSGALG00000029173	4.09456	4.71127	4.31287	1.20054	2.11849	2.20996
ENSGALG00000027004	1.50852	2.1508	2.05375	2.35896	2.16686	2.20996
ENSGALG00000004675	3.3008	2.66207	2.6282	2.15557	2.81515	2.21133
ENSGALG00000010040	1.17014	1.30358	1.18195	1.97	2.25689	2.21192
ENSGALG00000016498	2.11951	1.46194	1.54748	2.63979	2.39451	2.21825
Novel01747	1.60805	2.22323	1.07472	1.67164	2.2442	2.21949
ENSGALG00000001042	2.05392	2.79443	1.87515	1.93064	2.03374	2.22052
ENSGALG00000014678	2.04437	1.75714	2.04304	2.23825	2.07355	2.2245
ENSGALG00000011019	2.07696	2.22727	1.89959	1.96745	2.39529	2.22706
Novel03865	1.87703	1.69763	1.97466	2.44157	2.10486	2.22713
ENSGALG00000010234	2.46305	2.38893	2.62787	2.65289	2.61961	2.22926
ENSGALG00000005506	1.25062	1.55449	1.41449	3.30018	2.02095	2.22932
Novel03614	2.85491	2.18314	1.54302	1.47274	2.04656	2.22985
ENSGALG00000003848	2.47078	3.88013	2.01827	2.36231	2.86431	2.23188
ENSGALG00000002855	1.87846	2.48228	2.13324	2.03518	2.07304	2.23326
ENSGALG00000009513	2.21478	1.92096	1.58301	2.24037	2.2145	2.23436
Novel00879	2.237	2.12629	1.82731	2.02235	2.1589	2.23444
Novel03288	1.84958	1.35234	1.62706	2.21093	2.18416	2.2359
ENSGALG00000024034	3.65495	3.94424	2.55907	3.55336	5.10692	2.23986
Novel02175	2.14155	1.86593	1.9576	1.81646	1.83333	2.24095
ENSGALG00000026866	1.42355	2.17999	2.29337	2.39999	2.6838	2.24346
Novel01292	1.63846	1.09218	1.21672	1.92785	2.47576	2.24445
ENSGALG00000022324	1.96946	2.20627	2.01096	3.21724	2.95524	2.24823
ENSGALG00000012191	1.52454	1.41375	1.42758	2.58389	2.09556	2.25076
Novel00949	1.05038	1.31607	1.44302	2.01584	1.87097	2.25095
ENSGALG00000026224	1.10523	1.36569	1.62507	2.72209	2.09856	2.25208
ENSGALG00000012511	3.1041	2.21286	2.42036	1.73753	2.56506	2.25494
ENSGALG00000005410	2.60421	1.56887	1.40819	2.5488	2.25233	2.25684
ENSGALG00000012006	1.06682	1.3429	1.01276	1.69925	2.09669	2.25792
ENSGALG00000015513	2.89834	2.49318	2.74633	2.05865	2.25984	2.25811
ENSGALG00000010331	4.70376	4.58001	4.70136	2.00147	2.36375	2.26132
ENSGALG00000005171	2.68508	2.55219	3.08251	2.42566	1.81768	2.26158
ENSGALG00000005811	1.53727	1.66114	1.25573	2.21334	2.40572	2.26285
ENSGALG00000010258	2.01584	2.65664	2.52554	2.32795	2.39817	2.26305
ENSGALG00000016543	1.69941	1.49889	1.50073	2.41057	2.39981	2.26328
ENSGALG00000017822	1.41801	2.69567	2.89579	3.7419	1.71859	2.26621
ENSGALG00000010962	2.20286	1.91831	2.07958	2.27415	2.49395	2.26621
ENSGALG00000009619	2.3786	1.78262	2.05507	2.73601	2.62408	2.26621
ENSGALG00000005584	1.53276	1.41753	1.37049	2.58716	2.07523	2.26754
ENSGALG00000003155	2.38889	1.92792	1.98821	1.62553	1.49316	2.2691
ENSGALG00000009860	1.66479	2.04781	2.23983	2.8426	2.92761	2.26934
ENSGALG00000006833	1.44461	1.61287	1.55466	2.56156	2.14916	2.27208
ENSGALG00000012117	1.74021	1.5789	1.48612	1.8786	2.21561	2.27548
ENSGALG00000010645	2.2947	2.35194	2.37128	2.22515	2.49071	2.27549
Novel02059	2.31994	2.32118	1.19688	2.89987	2.4664	2.27662
Novel02121	1.90043	2.22323	2.32857	2.70034	2.9529	2.2779
ENSGALG00000008552	2.59392	2.13681	2.6839	2.73798	1.88626	2.28003
ENSGALG00000003188	3.18284	2.50371	3.2275	3.08929	2.0396	2.28025
ENSGALG00000012361	2.70902	2.9695	2.92077	2.08182	2.03585	2.28111
ENSGALG00000013204	2.13874	2.01896	2.0462	2.023	2.15415	2.2826
Novel02445	3.15223	3.25371	2.83644	2.10122	2.34796	2.28274
ENSGALG00000010316	2.6893	2.7663	2.54499	2.52293	2.16014	2.28775
Novel00985	2.42565	2.23001	2.3712	2.3435	1.92775	2.28782
ENSGALG00000008731	2.28992	1.84597	2.36777	2.47318	1.73311	2.29308
Novel00593	1.34475	1.14597	1.51513	2.03941	1.87332	2.29734
ENSGALG00000008960	4.10574	4.42676	4.25483	2.42561	1.70819	2.30147
ENSGALG00000027872	1.80065	2.22499	2.53726	1.66307	1.9641	2.30219
ENSGALG00000002646	1.77878	2.00032	1.94417	2.09353	1.70037	2.30225
Novel00912	2.09687	2.98965	2.03401	1.95971	3.28258	2.30391
Novel00099	1.6631	1.66399	2.00202	2.38681	2.61678	2.30818
Novel00694	3.07631	3.65507	3.05624	2.59626	2.7879	2.30873
ENSGALG00000016684	3.4637	3.63788	4.07989	3.06354	2.50482	2.30903
ENSGALG00000005870	3.78168	3.5267	3.52623	2.41636	2.73844	2.30917
Novel01759	1.10516	1.29289	1.31942	1.7199	2.19803	2.30969
ENSGALG00000009567	2.28105	2.20168	2.36273	2.50287	2.52706	2.31131
ENSGALG00000016130	2.69659	3.04763	3.0489	2.12608	2.08579	2.31246
ENSGALG00000007410	1.41193	1.34946	1.52292	2.22316	2.26901	2.31259
ENSGALG00000025882	3.73562	3.8406	3.86105	2.14589	3.94228	2.31495
ENSGALG00000004319	1.81023	1.61034	1.51661	2.38845	2.2877	2.31814
ENSGALG00000003700	6.23959	2.31545	15.4651	2.29311	2.72792	2.32222
ENSGALG00000027425	6.36287	6.22077	8.3161	1.27928	1.46888	2.32432
ENSGALG00000015708	3.49502	3.66387	3.75456	2.33288	2.44254	2.32584
Novel00269	2.38386	1.90042	4.20862	2.09687	3.47943	2.33504
ENSGALG00000025383	1.46187	1.38952	1.19414	1.92882	1.77174	2.3363
ENSGALG00000003360	1.68909	1.68381	2.1201	1.81188	1.79748	2.33732
ENSGALG00000013987	1.14391	1.24412	1.23091	2.46712	2.30176	2.33793
ENSGALG00000028726	2.92742	2.10387	2.09966	2.82621	1.90377	2.33924
ENSGALG00000028740	2.36278	2.5876	4.41955	1.46086	3.88733	2.33955
Novel03562	1.80913	1.87167	1.74923	2.43571	2.70472	2.34056
Novel02556	1.22976	1.75335	1.35227	1.53936	2.1019	2.34332
ENSGALG00000010392	1.81163	1.74806	1.79375	1.59353	2.32871	2.34693
ENSGALG00000009995	2.17516	2.29723	2.37696	2.47453	2.55421	2.34841
ENSGALG00000010458	1.52038	1.686	1.20054	2.6747	2.90731	2.34883
ENSGALG00000012927	1.13941	1.03061	1.23097	2.65108	2.46488	2.34963
Novel02306	1.05142	1.86551	1.48869	2.0963	1.98222	2.35247
Novel03376	1.43462	1.93778	1.66531	3.38724	2.3793	2.3531
ENSGALG00000007885	2.33881	2.34656	2.19351	2.6668	2.06469	2.35343
Novel02573	1.86295	1.77076	2.14109	1.90544	1.61025	2.35415
Novel02174	6.28331	2.87557	2.91479	6.41391	7.52117	2.35547
Novel00347	3.68506	3.50268	2.88976	2.20417	2.85836	2.35573
Novel01443	2.06908	2.08141	1.85916	2.19916	2.36835	2.35605
ENSGALG00000026351	1.24606	1.9345	1.11964	1.93635	2.68477	2.35649
ENSGALG00000025887	3.41654	2.5258	3.24404	2.05486	2.80769	2.35675
Novel00332	1.21068	1.5823	1.54524	2.12986	1.89528	2.35812
Novel02083	1.79066	2.16205	1.69991	2.51163	2.11158	2.35903
ENSGALG00000025864	1.69975	1.5271	1.50257	2.84688	2.18233	2.36297
Novel00860	1.64312	1.63989	1.4093	2.74608	3.45178	2.36338
ENSGALG00000008111	2.16601	2.60782	2.00523	2.60383	2.27512	2.36545
Novel01554	1.57151	1.84111	1.58223	2.1217	2.39185	2.36551
ENSGALG00000015410	1.35929	1.36954	1.288	2.00869	2.52604	2.36788
ENSGALG00000014349	1.44205	1.6372	1.43971	2.39594	1.92572	2.36864
Novel00012	4.69377	1.6437	2.82516	3.0422	4.39128	2.36887
ENSGALG00000013722	3.64996	4.11982	3.91322	2.32765	1.95378	2.36975
ENSGALG00000007956	2.42961	1.73953	1.80423	2.10936	2.03956	2.37009
Novel02046	1.27158	1.20864	1.05545	2.16483	2.25367	2.37635
ENSGALG00000009248	1.46451	1.52119	1.13463	2.00535	2.18361	2.37673
ENSGALG00000003655	2.2397	2.56128	2.71569	2.67806	2.51652	2.37695
ENSGALG00000026956	2.97902	5.09685	3.89349	1.57223	1.92559	2.38048
ENSGALG00000003930	1.02904	1.36935	1.02971	2.53443	2.20332	2.38462
Novel00942	2.42555	1.95081	2.43856	1.25824	1.90954	2.38549
ENSGALG00000017314	2.93932	2.56178	2.96866	2.72589	2.65565	2.38628
ENSGALG00000004504	2.68563	3.26747	2.56233	2.21112	2.16993	2.38639
ENSGALG00000006598	1.34987	1.65984	1.10266	2.22396	2.6055	2.38846
ENSGALG00000005663	3.13215	2.57117	1.86075	2.37939	2.30065	2.38908
ENSGALG00000015662	10.1287	9.00278	10.6058	2.39176	2.03221	2.39006
ENSGALG00000019831	2.01932	2.06156	2.32152	2.17093	1.99414	2.39052
ENSGALG00000011837	1.91623	1.98117	2.41659	3.51894	2.7706	2.39086
ENSGALG00000012327	2.01106	1.99287	2.27189	1.99478	1.8669	2.39341
Novel02642	1.5949	2.52661	1.61864	2.42318	3.31925	2.39443
Novel00428	1.57732	2.17392	2.25478	2.21989	2.10283	2.39478
ENSGALG00000014988	1.38658	1.49369	1.28366	1.66686	2.09128	2.40065
ENSGALG00000012732	1.66223	1.39766	2.11505	2.95236	3.43511	2.40108
ENSGALG00000021702	2.34867	3.27889	1.85858	2.32416	2.60931	2.40463
ENSGALG00000007471	1.38373	2.08084	1.61955	1.87113	2.66991	2.40946
ENSGALG00000028490	3.01705	3.58466	1.23225	1.99037	7.31314	2.41087
ENSGALG00000007691	2.35174	2.6769	2.98828	2.4517	2.04091	2.41284
ENSGALG00000004986	2.00635	1.96078	1.59274	2.26194	2.9682	2.41615
ENSGALG00000016618	2.81815	2.80935	1.909	3.08349	2.77684	2.41671
ENSGALG00000000305	2.31659	2.31204	1.91335	2.64901	2.52688	2.41677
ENSGALG00000013617	2.01673	1.73721	1.90478	2.77178	2.39329	2.4173
Novel01637	1.31403	1.62913	1.79674	2.13579	2.26191	2.41961
ENSGALG00000014924	3.49314	3.32026	3.27383	2.64957	2.28382	2.42048
ENSGALG00000003569	1.47348	1.81249	2.05325	2.13474	2.03093	2.42413
ENSGALG00000004930	5.02523	3.1213	4.47069	2.80096	2.85426	2.42525
ENSGALG00000020032	3.90278	3.81268	4.25069	3.14686	3.32856	2.42561
Novel01092	2.4007	3.8792	2.54934	2.32285	3.10355	2.42991
ENSGALG00000026811	1.84371	1.70972	1.55503	2.70292	2.22847	2.43151
ENSGALG00000029090	2.33098	2.09253	1.7983	3.2464	2.30191	2.43178
ENSGALG00000026674	2.83318	2.67043	2.67259	2.54423	2.40409	2.43445
ENSGALG00000004492	3.09784	2.04217	2.93864	3.38415	3.14893	2.4355
Novel02047	1.01599	1.02683	1.12407	2.26247	2.01588	2.43557
Novel03457	1.89256	2.06739	2.46892	2.83251	2.32797	2.43776
ENSGALG00000026020	1.28472	2.06067	2.62359	2.472	2.72483	2.43817
ENSGALG00000001169	2.35003	2.09697	1.98493	2.64366	2.38962	2.43995
Novel03226	1.41018	2.08505	2.36782	1.44714	1.83569	2.4415
ENSGALG00000023787	1.79108	1.4533	2.03401	2.80508	2.85902	2.44355
ENSGALG00000010554	2.24513	1.8866	2.36553	2.66175	2.15579	2.44406
ENSGALG00000026367	2.29452	2.03556	2.06172	1.6819	2.10111	2.44468
ENSGALG00000017167	3.3605	3.02307	3.55386	3.0879	3.29705	2.44555
ENSGALG00000004351	2.5216	2.92576	2.68483	2.76872	2.6416	2.44575
Novel00331	2.41706	2.91009	2.10603	1.55913	4.16627	2.44648
ENSGALG00000028690	1.48483	2.20522	1.44031	3.5917	2.17448	2.44716
ENSGALG00000027377	1.34185	1.51674	1.79228	2.29682	2.13908	2.44879
ENSGALG00000024413	1.06174	1.68199	2.5055	2.28291	1.42977	2.45098
ENSGALG00000012588	2.49355	2.1381	2.30751	2.79155	2.35288	2.45237
ENSGALG00000013414	2.66878	2.9172	2.83402	2.77786	3.3423	2.45246
Novel02070	1.53588	1.31928	1.3847	2.0715	2.20615	2.45458
ENSGALG00000004123	1.62644	2.49069	1.5992	2.17244	1.89819	2.4549
Novel00751	1.61873	1.75403	1.82474	1.79406	1.90954	2.45765
ENSGALG00000023694	2.8497	2.70867	2.65369	4.21114	4.19056	2.45932
ENSGALG00000011970	2.23703	2.57659	1.80583	2.54646	1.95632	2.46053
Novel03889	1.5815	1.81559	1.76163	2.31249	2.57224	2.46185
Novel00534	4.0561	6.78543	5.96386	2.14068	1.3109	2.46328
Novel02286	2.75904	2.55774	2.86587	2.30704	2.29806	2.46328
ENSGALG00000010867	2.13413	1.72799	2.00155	1.46005	2.61844	2.46328
Novel01473	1.50242	1.64609	1.25537	2.58257	2.45566	2.46527
ENSGALG00000001519	2.57259	3.03214	3.15216	2.53443	2.91004	2.46685
ENSGALG00000023834	2.8612	3.48109	2.57091	3.22144	3.19028	2.46924
ENSGALG00000013225	3.41947	2.84396	2.88051	2.20886	2.76286	2.47627
ENSGALG00000023768	2.74497	3.35155	2.78914	2.59118	2.16379	2.47878
ENSGALG00000014813	1.55154	1.56413	2.26593	2.3573	2.5832	2.47961
ENSGALG00000003193	5.69275	4.75513	4.15697	1.89675	2.78765	2.48126
ENSGALG00000008288	2.08531	1.6869	2.06583	3.08313	3.02922	2.48177
ENSGALG00000022137	2.07312	4.03956	2.28615	2.3706	1.42378	2.48488
ENSGALG00000013830	2.51285	2.08615	2.65025	2.26629	2.46724	2.4909
ENSGALG00000004604	1.88709	1.90351	1.95045	2.6423	1.49361	2.49271
Novel02340	2.79032	3.11167	3.39203	2.24182	2.50306	2.49305
ENSGALG00000015554	2.13935	1.79424	1.66531	2.70093	2.52165	2.49388
Novel00993	7.54538	6.18272	5.95097	1.02988	1.89202	2.49491
ENSGALG00000009387	3.23272	2.70817	3.26727	1.25308	2.16926	2.49564
ENSGALG00000012756	4.25747	3.73673	4.16488	2.9295	2.9406	2.49668
ENSGALG00000019761	1.69523	1.99047	1.92781	2.36829	2.36343	2.49677
Novel03603	3.71617	2.2309	1.83733	3.44083	2.37047	2.50065
ENSGALG00000012219	1.81023	1.87505	1.32704	2.34762	2.64398	2.50359
ENSGALG00000003323	3.13554	3.11381	3.09648	2.34641	2.72252	2.50555
ENSGALG00000000966	1.38874	1.29163	1.42716	1.89144	2.35274	2.50582
ENSGALG00000010719	4.32933	3.25031	3.71583	2.89749	2.83897	2.50687
ENSGALG00000026352	3.10327	2.42915	2.41564	3.0187	2.68437	2.50894
ENSGALG00000028718	10.5275	11.0016	10.0248	2.14875	2.20874	2.50975
ENSGALG00000015955	3.18466	3.26603	2.80679	2.78284	2.57314	2.51132
ENSGALG00000006886	2.32843	2.36074	2.63109	2.76495	2.72792	2.51181
Novel03861	3.73368	3.51154	3.46724	2.69649	1.8418	2.51243
ENSGALG00000004223	2.90378	2.30006	1.77898	2.9799	2.73723	2.51372
ENSGALG00000028193	2.18544	1.99738	2.40314	3.40106	3.12409	2.51876
ENSGALG00000009595	2.60186	2.42553	2.90192	3.34491	3.51722	2.5189
ENSGALG00000009523	1.37768	1.0357	1.18676	3.06262	2.72214	2.52202
ENSGALG00000002242	1.8161	3.03815	2.34392	3.41857	3.28692	2.52511
ENSGALG00000009012	3.0967	3.60242	2.8316	2.90684	2.85684	2.52992
ENSGALG00000003478	1.73801	2.4294	1.58673	3.23741	3.09767	2.53254
Novel00125	1.01468	1.56725	1.13966	1.78505	2.562	2.53378
ENSGALG00000003744	1.63118	2.2301	1.40546	2.27997	2.40122	2.53547
Novel02534	1.83853	2.22415	2.29369	2.05825	2.26876	2.5376
ENSGALG00000012575	1.62734	1.57858	1.61155	2.67657	2.51263	2.5384
Novel02065	1.28588	1.20819	1.27977	2.27515	2.4123	2.53927
ENSGALG00000025905	1.48446	1.41099	1.55905	1.30575	1.5421	2.54187
ENSGALG00000004823	1.74187	1.96227	1.87958	2.6482	1.87653	2.54322
Novel01334	2.93554	1.92256	2.13474	2.5664	2.31401	2.54599
ENSGALG00000007732	1.93415	1.94348	1.51974	2.2198	2.58971	2.54647
ENSGALG00000027203	1.56354	2.11492	1.27719	2.59193	1.99214	2.54685
ENSGALG00000005470	1.89528	1.5722	1.57632	2.97048	2.57545	2.54708
ENSGALG00000011875	1.11336	1.0342	1.40552	2.71539	2.90316	2.54767
ENSGALG00000004722	2.13728	2.0315	2.3278	2.4565	2.9472	2.5504
Novel00108	2.98637	2.9854	2.73386	2.53627	2.41293	2.55093
ENSGALG00000019304	2.07592	2.12496	1.82617	2.66877	1.80632	2.55204
ENSGALG00000009368	1.83828	1.95818	2.12297	2.28607	2.86815	2.55798
ENSGALG00000028936	4.54756	4.79404	4.04397	2.49096	2.7474	2.56023
Novel01394	1.97387	1.45739	1.71314	2.55785	2.07899	2.56308
ENSGALG00000008952	1.98976	2.08428	1.72487	2.8575	2.09984	2.56344
ENSGALG00000029124	1.97268	2.97803	2.33811	2.65383	2.18769	2.56541
Novel02787	1.99408	2.73779	3.07677	2.1438	2.32725	2.5672
ENSGALG00000014701	2.34454	2.22851	1.98609	1.90952	2.73627	2.56736
ENSGALG00000026022	1.60114	1.62891	1.56336	2.35464	2.56717	2.56888
ENSGALG00000023083	1.49292	1.26966	1.71158	1.9813	2.13739	2.57429
Novel02775	2.27968	1.92339	2.1551	2.52344	2.31794	2.57896
ENSGALG00000027837	3.07595	3.65464	2.8895	3.65262	2.98237	2.58083
Novel01978	1.81739	2.15397	2.14435	2.23014	2.32046	2.58176
ENSGALG00000014258	1.46759	1.30118	1.43051	2.35401	2.66054	2.59182
Novel03638	4.02323	3.52221	3.51703	2.20404	2.25267	2.59447
Novel02472	1.67436	1.88458	2.13798	2.58921	2.49423	2.59569
ENSGALG00000005426	2.84599	2.84176	2.904	2.48651	2.36918	2.59578
ENSGALG00000020271	1.92022	1.96559	1.44789	2.46862	3.46105	2.5967
ENSGALG00000001633	2.04085	1.58061	1.66708	1.92813	3.11471	2.59721
Novel00886	3.77577	3.19014	4.36938	2.02963	2.96601	2.5981
ENSGALG00000001177	2.18792	2.41688	1.54571	2.23661	2.05447	2.59887
Novel03895	1.77399	1.23654	1.4491	3.58898	2.81892	2.59887
ENSGALG00000009446	3.25564	4.81369	4.94943	2.14778	3.94574	2.60152
ENSGALG00000004669	2.45918	2.56793	2.63125	2.68106	2.54668	2.60166
ENSGALG00000026830	3.32418	3.72234	3.77549	3.40464	2.77785	2.60171
ENSGALG00000023607	2.99358	1.74719	2.23083	2.30982	2.46119	2.60195
ENSGALG00000027036	4.78896	4.46091	5.00723	2.56958	2.72792	2.6022
ENSGALG00000025724	3.52507	3.79315	3.64011	2.45716	2.36454	2.60423
ENSGALG00000019261	1.96243	1.80513	1.86158	2.83984	2.71087	2.60513
ENSGALG00000014126	1.2232	1.80859	1.81334	2.31129	1.90344	2.60651
ENSGALG00000007090	1.32306	1.66445	1.52577	2.15642	1.79216	2.61199
ENSGALG00000006168	3.09054	1.90079	4.60356	2.15879	2.27676	2.61486
Novel01251	2.68111	2.40684	1.7034	3.01344	2.04594	2.61852
ENSGALG00000001918	2.4273	2.75372	2.5584	3.16818	3.16324	2.62786
ENSGALG00000000748	1.54049	2.1331	1.5846	2.10783	2.62767	2.62912
ENSGALG00000010319	1.79564	1.55161	1.42233	2.8239	2.57195	2.63058
Novel00675	2.3274	2.32013	1.9939	2.64639	3.11887	2.63091
Novel00711	7.0242	8.97164	6.63431	2.12389	2.30564	2.63105
ENSGALG00000004596	1.41213	1.45409	1.0694	2.62658	2.22252	2.63295
ENSGALG00000001916	2.05376	2.15607	2.00314	2.37273	2.65008	2.63314
ENSGALG00000023846	3.2977	3.97036	3.50188	1.64373	1.86513	2.63513
ENSGALG00000025174	4.94655	3.91812	6.73438	3.62587	5.99507	2.63513
ENSGALG00000016702	2.387	2.20465	2.097	2.86223	2.52907	2.63618
ENSGALG00000006074	2.13299	2.18962	2.02113	2.20141	2.34384	2.63619
ENSGALG00000003664	3.81232	2.79365	3.61864	3.09109	3.44165	2.6379
ENSGALG00000011648	1.90195	2.58619	1.8773	2.41653	2.41183	2.63857
ENSGALG00000014615	1.6592	1.68461	1.65104	2.66018	2.69339	2.63962
Novel03299	2.44972	2.04862	2.28007	2.7453	2.55029	2.64454
Novel00532	1.91623	1.24186	3.34403	3.98401	3.72994	2.64484
ENSGALG00000002247	3.98492	4.03366	2.45191	4.09697	2.80159	2.64667
ENSGALG00000001192	2.10428	2.18079	2.07931	2.72269	2.42418	2.64699
ENSGALG00000026740	1.83138	2.81835	2.42206	2.30129	3.0299	2.6481
Novel02465	1.81594	1.50093	1.74134	2.43071	3.7	2.64981
Novel00415	2.72467	3.09653	3.3385	2.81346	2.72792	2.65054
ENSGALG00000028247	1.76066	3.21832	1.99137	2.50175	2.2433	2.65149
Novel01472	1.53259	1.66485	2.47401	2.79246	2.59454	2.65344
ENSGALG00000016607	3.01242	3.21756	3.32324	2.8683	2.93583	2.65533
ENSGALG00000005991	2.6077	3.474	2.76747	2.36601	2.0572	2.65803
ENSGALG00000016937	4.62896	4.68172	5.77273	2.55024	2.64869	2.65901
ENSGALG00000003015	4.22306	4.01406	4.29289	1.85733	2.72972	2.66216
ENSGALG00000010692	4.60024	5.16143	4.40663	2.46123	2.52903	2.66223
ENSGALG00000016185	3.24295	2.61797	2.54016	2.579	2.7997	2.66238
ENSGALG00000026651	1.42468	1.46942	1.38661	2.26636	2.32672	2.66442
ENSGALG00000015594	2.09154	1.61055	2.42217	2.53838	2.63115	2.66564
Novel01362	1.19495	1.28057	1.51201	2.65865	2.52734	2.66801
Novel02575	2.37054	2.66289	1.93639	2.17993	1.1318	2.66917
Novel02593	5.45389	6.0201	7.04186	2.01177	2.27439	2.6711
ENSGALG00000017781	3.70864	3.73246	3.56404	2.43064	3.4078	2.67297
ENSGALG00000001773	2.64625	3.53936	2.77921	3.32525	2.96282	2.67342
Novel00324	1.55224	1.26465	1.41287	2.65272	2.81892	2.68156
ENSGALG00000000826	2.5829	2.6392	3.00655	3.29433	2.76518	2.68313
ENSGALG00000013196	1.82969	1.60681	1.62456	2.53659	2.89243	2.68577
Novel00569	1.93442	2.31834	1.85495	3.10715	2.10661	2.68827
ENSGALG00000002183	1.72165	1.63644	1.08672	1.51438	1.77044	2.68894
Novel02222	2.06969	1.8628	2.17689	2.58579	2.43441	2.693
Novel01762	2.63375	1.20163	1.3769	1.48268	1.87266	2.69387
Novel01684	4.94944	4.57155	5.09658	3.19856	2.86902	2.69462
ENSGALG00000029072	1.89331	1.58365	1.27437	2.30488	2.82699	2.69903
ENSGALG00000024289	1.63932	1.85035	1.2554	3.69504	2.15237	2.70177
ENSGALG00000009151	2.0932	2.09164	2.71822	2.59658	3.12234	2.70196
Novel02728	1.6405	1.72987	1.40287	1.75867	2.6717	2.70373
Novel02783	2.28043	1.51073	2.14503	2.97845	3.01507	2.70576
Novel00869	5.0101	5.628	5.41539	2.80442	3.1485	2.70943
Novel00726	2.44485	2.69866	2.25478	2.49738	2.294	2.70988
ENSGALG00000015029	1.61242	1.85374	1.78125	2.83662	1.99764	2.7119
Novel03442	1.67592	1.5266	1.57814	2.43645	2.53895	2.71559
ENSGALG00000013297	2.42236	2.34675	1.97872	3.15513	2.86055	2.71737
Novel00785	1.99555	1.56206	3.06838	2.78784	3.31957	2.72021
Novel01043	5.91336	4.71231	4.34246	1.99652	2.89568	2.7206
ENSGALG00000004387	1.60515	1.4885	1.53504	2.44501	2.62549	2.72171
ENSGALG00000025657	2.04521	2.59199	2.78441	1.79899	3.85581	2.72382
ENSGALG00000027639	2.02757	2.60022	2.10316	2.83091	2.89942	2.72604
ENSGALG00000005005	1.96738	2.62749	2.27838	3.11058	2.75666	2.7263
ENSGALG00000027874	5.96226	6.07686	5.4571	3.03295	3.19224	2.72657
ENSGALG00000004032	3.2188	3.14219	2.80696	2.60173	2.33714	2.72849
ENSGALG00000027808	4.37573	4.87403	3.90945	3.60839	3.42502	2.7317
ENSGALG00000014006	2.10951	1.83986	1.93147	2.70177	2.84699	2.73228
Novel01293	1.67182	1.85393	1.40703	2.07215	2.96767	2.73257
ENSGALG00000006000	3.59092	3.35391	3.02789	2.98618	2.8294	2.73415
ENSGALG00000009777	1.65656	1.04971	1.26296	1.94284	2.32	2.73569
Novel00074	2.62595	1.30225	1.86524	2.6111	2.49071	2.73697
ENSGALG00000028645	2.88979	4.53536	3.73296	1.65519	2.22629	2.73879
Novel03098	1.54358	1.41075	1.45486	3.15938	2.95006	2.73967
ENSGALG00000008383	4.75814	3.50404	4.16685	3.01645	2.80543	2.74028
ENSGALG00000002896	2.79136	3.25966	3.45279	2.59562	2.92553	2.74036
ENSGALG00000010294	3.20934	3.50633	3.22424	2.82297	2.86133	2.74139
Novel01538	2.88363	2.21883	2.91635	2.93909	3.80922	2.74316
ENSGALG00000007929	2.06026	1.9583	2.80491	2.99623	3.26272	2.74387
ENSGALG00000008734	1.8497	1.75816	1.49958	2.89928	2.43843	2.74497
ENSGALG00000015016	2.44929	2.69567	2.91334	2.30562	2.70808	2.74693
ENSGALG00000027568	2.10217	2.96693	1.66514	1.90513	2.26469	2.74878
ENSGALG00000025260	5.50684	2.61715	5.0606	3.02743	2.22471	2.75026
ENSGALG00000009205	2.75197	3.37603	2.74629	2.55184	2.71644	2.75152
ENSGALG00000015669	5.01988	4.81087	3.99886	3.21131	2.37994	2.75155
ENSGALG00000026301	4.41615	4.44555	4.03355	2.3602	2.51427	2.7546
ENSGALG00000008393	3.49608	3.5889	3.08427	2.46016	2.86243	2.75641
ENSGALG00000000819	4.08518	5.34991	4.30104	3.43367	3.15405	2.7566
Novel02881	1.81353	2.21629	2.39846	1.44328	1.74441	2.76031
ENSGALG00000016558	2.54837	2.09044	2.28127	3.65408	2.70777	2.76163
Novel01673	3.21606	2.89355	3.00809	3.1744	2.69769	2.76607
ENSGALG00000026484	1.76181	1.48855	1.83891	2.29228	2.26377	2.76678
ENSGALG00000026547	2.0669	2.13063	1.89049	2.59908	3.16362	2.76821
ENSGALG00000002888	2.71635	3.16814	2.56188	2.85104	2.47042	2.76828
ENSGALG00000002123	2.82191	3.29694	2.44917	3.98185	4.27509	2.7717
ENSGALG00000026648	3.06981	3.58046	2.82516	2.86532	2.7403	2.77439
ENSGALG00000017234	2.17043	2.22805	2.12752	2.4946	3.39041	2.77496
ENSGALG00000021009	2.85765	4.33127	3.21754	1.22284	1.43528	2.77722
ENSGALG00000006700	2.66456	2.47763	2.69705	4.48376	3.55699	2.77722
ENSGALG00000005971	2.49719	2.09435	2.27983	2.54112	1.50337	2.77799
ENSGALG00000003123	5.4645	5.915	5.09737	2.77481	3.00847	2.78249
ENSGALG00000013753	2.46517	1.88472	2.36391	2.82835	3.11762	2.78352
Novel03129	1.96495	2.16816	2.5472	2.93827	2.85776	2.78532
ENSGALG00000007157	2.34531	1.48616	1.67017	3.27959	3.30404	2.78712
ENSGALG00000011680	2.89466	2.45157	2.22811	2.80732	3.08845	2.78754
ENSGALG00000015570	2.75724	1.55108	1.74666	2.96976	3.45536	2.7878
ENSGALG00000006751	5.1761	5.18691	4.35925	1.62354	2.1073	2.78948
Novel01019	5.10269	6.12651	6.14257	1.29927	1.62745	2.78985
ENSGALG00000020201	3.20473	2.74049	3.19565	3.16775	3.23886	2.79209
ENSGALG00000017150	1.97874	2.10065	2.02569	3.05157	2.72001	2.79273
ENSGALG00000017878	1.4979	2.37295	3.67071	2.19595	2.82397	2.79287
ENSGALG00000019667	1.49144	1.70842	1.84306	2.99379	2.93538	2.7961
ENSGALG00000027681	1.75063	1.24799	2.14503	2.30982	1.06086	2.7978
ENSGALG00000013311	1.76296	1.8776	1.59624	3.60589	2.86603	2.80052
ENSGALG00000000519	2.7167	2.78478	2.56726	2.90506	3.4432	2.80936
ENSGALG00000001058	2.69157	2.40913	2.36353	2.407	3.1715	2.81395
ENSGALG00000010708	1.92507	2.03694	1.89888	2.36425	2.64127	2.81535
ENSGALG00000015115	1.89257	2.02377	2.00975	2.4971	2.8863	2.8167
ENSGALG00000008279	3.67146	3.62843	3.51546	2.69478	3.00576	2.81722
ENSGALG00000026241	1.14277	1.40977	1.25127	2.39536	3.22186	2.81722
ENSGALG00000003033	2.79371	3.35154	3.27908	2.55281	2.52025	2.8176
ENSGALG00000002755	3.60898	3.75079	3.26388	2.59891	2.94002	2.82049
ENSGALG00000026816	2.88507	2.3995	20.2675	2.34741	13.9865	2.82412
ENSGALG00000007343	1.11177	1.39298	1.48608	2.35591	2.16406	2.82671
ENSGALG00000027090	2.48571	2.90399	2.62767	2.9717	2.89136	2.82877
ENSGALG00000026161	1.92444	2.69567	2.97852	1.9155	2.33237	2.83277
ENSGALG00000028868	3.54503	2.02175	1.73747	5.61285	4.01004	2.83277
ENSGALG00000027228	3.54503	1.12319	1.93052	2.59854	5.72863	2.83277
ENSGALG00000014997	1.15577	1.47739	1.5952	3.01484	3.57435	2.83436
ENSGALG00000012740	4.63148	4.66969	4.56113	3.17917	3.44487	2.83623
ENSGALG00000024255	3.0867	4.80099	5.27201	2.96193	3.24975	2.84024
ENSGALG00000003589	1.3955	2.01105	1.91214	2.37581	1.81861	2.84176
ENSGALG00000007217	1.30156	2.34406	2.32222	2.62114	1.7435	2.84645
ENSGALG00000027921	5.10674	4.74112	3.4924	3.23838	2.97466	2.847
ENSGALG00000021230	5.16134	4.74453	4.16061	3.19591	3.73129	2.84905
Novel03882	1.59412	1.76777	1.58121	3.07151	2.42271	2.85097
ENSGALG00000026557	1.89457	2.14711	1.84521	3.90983	2.88492	2.85315
Novel00391	3.3662	2.59968	2.57785	2.96095	1.5299	2.85799
Novel03159	2.07312	2.08312	1.97568	2.90898	3.03102	2.86353
Novel01838	4.45744	5.17067	4.81516	3.16866	3.08702	2.86402
ENSGALG00000014274	4.6425	5.61327	4.57303	3.81336	3.66831	2.86414
ENSGALG00000005456	2.29621	2.33573	2.10603	2.72847	2.18078	2.86496
ENSGALG00000001568	2.68974	2.82574	3.12224	3.15457	3.16457	2.86576
ENSGALG00000001304	5.26075	4.2617	3.61363	2.83955	2.70492	2.86621
Novel02268	2.76184	2.74012	2.60184	2.69533	2.44326	2.8674
ENSGALG00000018535	2.09925	2.18846	1.3829	2.85914	3.44702	2.86794
ENSGALG00000008182	4.40232	3.52375	3.12291	2.7514	3.46339	2.8698
ENSGALG00000014176	2.65487	2.52348	2.42378	2.19789	2.14508	2.87021
Novel02640	2.80052	3.2226	3.0386	2.76253	2.65779	2.87056
ENSGALG00000022985	3.32504	2.93701	3.34709	2.8952	2.38806	2.87168
ENSGALG00000028978	3.13027	2.45466	2.36521	1.72089	2.71888	2.87654
Novel02118	3.69639	3.81634	3.4359	3.13927	3.0896	2.87733
ENSGALG00000015263	1.9319	1.10177	1.8411	2.49234	2.86171	2.88165
ENSGALG00000011524	6.71933	6.10363	6.78657	2.73684	2.88838	2.88302
Novel00239	1.85297	1.39047	1.38084	2.97385	2.83673	2.88342
ENSGALG00000014986	3.61068	2.59999	2.41315	4.23466	4.06662	2.88523
ENSGALG00000012153	3.93007	3.1298	4.29487	3.69051	3.17542	2.88582
Novel00288	2.03403	2.13065	1.62761	3.17667	4.12542	2.88584
Novel03494	1.60496	1.65965	1.64239	3.14928	2.73606	2.88914
ENSGALG00000010567	2.56386	2.21827	2.68501	2.63107	3.61193	2.88924
ENSGALG00000027788	6.96501	6.52356	6.40208	3.2615	2.96065	2.89319
ENSGALG00000027495	2.0334	2.31568	1.99007	2.98664	3.11541	2.89715
ENSGALG00000025768	1.58817	1.53653	1.89963	2.84385	1.9019	2.90075
Novel02809	2.34912	5.07467	1.22111	4.69616	2.58824	2.90103
Novel01335	3.47436	3.25577	3.15073	3.07336	3.20372	2.90178
ENSGALG00000025786	5.68113	5.18397	6.1257	3.59798	3.85581	2.9054
Novel02341	2.16641	2.99518	1.68921	2.33869	2.2278	2.91146
ENSGALG00000015896	1.84785	1.54422	1.9653	3.32715	3.24659	2.91353
ENSGALG00000011008	3.96767	4.47404	3.90533	2.92641	3.42483	2.91449
ENSGALG00000024024	1.26891	2.41223	2.59131	3.06942	2.17867	2.91515
ENSGALG00000005968	1.40862	1.78521	1.19326	2.75342	3.20365	2.91823
ENSGALG00000010668	1.58933	1.54991	1.75349	3.03201	3.46886	2.91936
ENSGALG00000015489	1.88136	2.96339	2.37107	3.26246	2.77962	2.92082
ENSGALG00000000452	3.6203	3.64555	3.33791	4.25646	2.86721	2.92156
ENSGALG00000008562	1.58036	1.26317	1.43762	2.46427	2.81498	2.92748
Novel01221	1.17955	1.5151	1.17186	3.19677	2.49855	2.92957
ENSGALG00000017050	2.73008	1.58796	2.26337	3.47667	3.65447	2.93045
Novel02601	2.17582	1.77269	2.4121	2.9255	2.43611	2.93088
ENSGALG00000007539	1.5193	1.74496	1.03421	1.72617	1.53445	2.93394
Novel02805	2.06289	1.79029	2.2712	2.52458	3.29731	2.93848
ENSGALG00000026505	1.83923	1.59967	1.67914	2.92898	3.04012	2.93939
ENSGALG00000005774	2.95693	3.06042	2.52274	1.73397	3.71644	2.94041
ENSGALG00000009725	2.65449	2.76729	2.72791	2.56088	2.83664	2.94225
ENSGALG00000026011	4.29628	4.51711	4.14664	3.27237	2.85074	2.94401
ENSGALG00000016364	1.70598	2.52962	1.83948	2.88116	3.63897	2.94455
ENSGALG00000015630	2.06363	1.63459	1.60542	2.20417	2.34227	2.94467
ENSGALG00000014515	1.44829	1.43919	2.09723	3.99553	2.07443	2.94587
ENSGALG00000027929	4.24621	3.4519	3.51419	3.14528	3.38571	2.94661
ENSGALG00000012559	1.97592	1.71241	1.80393	2.65818	2.5591	2.94886
ENSGALG00000028861	2.84868	2.30656	1.80987	2.04171	2.89841	2.9508
ENSGALG00000026845	1.25988	3.42739	1.49048	2.13998	3.19427	2.9508
Novel02599	1.53909	1.36539	1.63438	2.0307	2.4871	2.95165
ENSGALG00000023542	1.77936	2.03823	1.56529	2.28752	3.68638	2.95308
ENSGALG00000008060	2.41621	1.86601	2.34377	3.2544	2.74535	2.95646
ENSGALG00000014945	1.56199	1.48468	1.52556	2.80762	2.79847	2.95758
ENSGALG00000004702	3.13215	2.66783	3.22308	2.79086	3.18805	2.95791
ENSGALG00000008385	2.42106	2.35476	2.26512	2.83534	2.957	2.95818
ENSGALG00000000417	2.79583	2.61594	2.64064	3.95785	3.56495	2.96716
Novel02796	1.95227	1.49357	1.01129	2.80622	2.0006	2.96784
ENSGALG00000026763	1.27284	1.37334	1.03973	3.08648	2.86292	2.96884
Novel02898	1.53152	1.3701	1.37982	3.36787	2.45669	2.96955
ENSGALG00000014749	2.26115	2.6046	2.20706	3.23624	2.86431	2.97058
ENSGALG00000004751	3.83781	4.3248	4.91249	2.61014	2.94104	2.97188
ENSGALG00000000870	2.41364	2.19859	1.8073	3.09614	2.60023	2.9734
ENSGALG00000004157	1.99277	1.39569	1.79916	2.49091	2.88126	2.97524
ENSGALG00000012032	2.75394	2.92561	2.02903	2.13742	3.31588	2.97732
Novel03241	3.07387	1.98774	2.34627	2.34922	2.60577	2.97974
ENSGALG00000025587	2.66543	4.56034	4.79002	3.75128	6.46086	2.98186
Novel02997	1.62143	1.9148	2.08705	2.80924	2.46136	2.98393
Novel01079	2.62851	2.23543	2.59914	2.19038	2.17967	2.98477
ENSGALG00000024171	2.73584	2.78357	3.08464	2.71152	2.67751	2.98672
ENSGALG00000023393	3.01448	2.29223	1.96992	2.54551	2.72792	2.98693
ENSGALG00000016511	8.73797	8.8681	9.82226	3.17853	3.33499	2.9871
Novel01819	1.80474	1.62012	1.66142	3.11195	2.70808	2.98728
ENSGALG00000002335	2.86722	3.20497	2.9698	2.95583	3.16919	2.98765
ENSGALG00000012251	2.47217	2.74146	1.96763	2.3697	2.89376	2.98853
Novel01984	1.43102	1.1438	1.54088	2.63192	3.20593	2.9887
Novel03734	1.99498	2.26053	2.22142	2.87235	2.60026	2.99113
ENSGALG00000006240	2.05121	2.37354	1.71197	2.39262	2.91836	2.99311
ENSGALG00000013953	2.91476	3.81394	3.06121	3.76255	3.88433	2.9946
ENSGALG00000016446	4.07981	3.8779	4.0532	4.2191	3.9646	2.99577
Novel00512	3.06781	2.78639	2.78441	2.99832	2.5889	2.9962
ENSGALG00000013239	3.27936	3.13021	2.92743	2.93325	2.92916	2.99641
ENSGALG00000013124	1.54008	1.55874	1.4444	3.39922	3.14544	2.99685
ENSGALG00000008479	2.39573	2.80029	3.19991	3.41726	3.50519	3.00092
ENSGALG00000027971	3.32481	3.16027	2.9628	3.15243	2.82594	3.00184
ENSGALG00000004512	1.74457	4.04194	2.42707	2.08603	4.31684	3.00594
ENSGALG00000028130	2.50046	2.43613	1.97103	2.95824	3.27292	3.0071
Novel00294	2.05509	1.87199	2.09839	3.766	3.73606	3.01067
Novel02582	1.84176	1.96442	2.10164	2.64646	2.93077	3.01083
ENSGALG00000004747	5.60951	5.24449	5.33335	2.1031	2.37764	3.0128
ENSGALG00000027429	2.66293	3.79671	2.17524	4.4895	3.67564	3.01453
ENSGALG00000004804	1.46222	1.64843	1.80553	2.6621	2.44531	3.01618
Novel00943	1.41612	2.06393	1.38813	3.57083	3.66144	3.0176
ENSGALG00000006855	2.72772	2.90001	2.27768	3.09248	2.93859	3.01925
Novel02918	2.18811	2.83612	1.99629	2.64958	2.98486	3.02011
ENSGALG00000028299	2.83602	2.69567	1.54442	1.66307	3.05527	3.02162
Novel03629	1.54479	1.46834	1.26187	2.24908	2.3672	3.02219
ENSGALG00000009380	3.93476	3.63316	4.40796	4.12031	3.66366	3.02441
ENSGALG00000015122	4.31113	4.92839	4.37818	4.02272	3.7422	3.02596
ENSGALG00000008143	2.65108	2.72986	2.13977	3.09535	3.07278	3.02633
ENSGALG00000023772	3.02994	2.44799	2.97004	3.59798	3.36618	3.02646
ENSGALG00000007472	1.58476	1.83379	1.18195	4.48495	4.00837	3.02823
ENSGALG00000003591	2.71154	3.25097	2.71834	3.02203	3.14938	3.02851
ENSGALG00000011449	2.89473	2.79022	3.16388	2.51038	3.26127	3.02987
ENSGALG00000028779	2.65969	3.32394	2.51458	2.64277	2.84541	3.03054
ENSGALG00000008103	3.70967	2.49599	3.20051	3.66637	2.86263	3.03094
Novel03437	2.89021	2.23208	2.50845	2.54227	2.55416	3.03124
Novel00799	1.43643	1.50537	1.20344	2.94816	2.32121	3.03143
ENSGALG00000009973	3.17514	2.58241	3.36906	3.97339	4.23167	3.03417
Novel00090	3.3081	3.14438	2.33708	3.61764	2.81736	3.03638
Novel00204	1.61987	1.5397	1.47588	2.52091	2.01358	3.03689
ENSGALG00000027555	1.54132	1.22617	1.39589	3.19783	3.24875	3.03893
ENSGALG00000022702	2.66073	1.73562	1.87512	2.52397	3.11934	3.0433
ENSGALG00000000780	5.164	5.00524	4.69249	3.35074	3.11902	3.04397
ENSGALG00000001824	3.1551	1.92386	1.65334	2.09454	1.92397	3.04445
ENSGALG00000014650	2.06929	3.93377	3.11375	2.49077	3.51989	3.04599
ENSGALG00000025457	2.28711	2.17392	3.11375	5.36473	4.31187	3.04599
ENSGALG00000010521	3.41729	3.21663	3.14376	2.91834	2.27858	3.04884
ENSGALG00000006016	4.11223	4.3243	3.54251	2.60894	3.00753	3.04995
ENSGALG00000004995	2.62595	2.49599	2.73003	6.92945	4.24343	3.05214
ENSGALG00000003631	2.39004	1.86628	2.42966	3.03781	2.59684	3.05387
ENSGALG00000022696	4.16562	4.68671	3.68049	3.58935	3.43443	3.05694
ENSGALG00000014490	2.515	2.48189	2.70866	3.43811	2.80866	3.05934
ENSGALG00000001094	4.10304	3.70498	3.72028	2.779	3.31518	3.06555
ENSGALG00000021644	5.0499	2.49599	1.98002	1.24375	3.10097	3.06681
Novel00891	2.6193	3.81977	2.462	2.99832	3.13103	3.06788
ENSGALG00000003283	4.21806	3.8619	4.53496	3.68297	3.43317	3.07317
ENSGALG00000027076	4.7356	4.79709	4.59475	3.38324	3.30532	3.0735
ENSGALG00000005655	4.87508	5.60758	5.62709	3.26274	2.85432	3.07695
ENSGALG00000027239	2.23564	2.30948	2.16677	2.56719	2.8344	3.07891
ENSGALG00000021399	1.77359	1.694	1.89888	2.87023	2.78953	3.08216
ENSGALG00000010170	3.45155	3.89587	4.01377	2.80411	3.75711	3.08368
ENSGALG00000011668	13.0561	12.5719	13.3081	3.19565	3.2106	3.08452
ENSGALG00000004514	1.93114	2.88447	1.35212	1.94132	1.44887	3.08628
ENSGALG00000002392	2.94203	2.22006	2.75178	3.2595	3.8832	3.0867
ENSGALG00000015952	3.02133	3.49403	3.12613	3.41059	4.23137	3.09834
Novel03567	3.01135	2.60789	2.89715	2.4428	3.00084	3.10147
ENSGALG00000015211	1.43732	1.24384	1.38437	2.56631	2.70398	3.10276
ENSGALG00000027656	3.85748	3.61769	3.27706	3.18951	2.82587	3.103
ENSGALG00000027897	3.25469	3.23424	3.80667	2.17969	2.30101	3.10319
ENSGALG00000014835	2.91944	2.75017	2.91708	3.09532	3.14864	3.10355
ENSGALG00000026209	1.5695	1.49183	1.30993	3.51141	3.41843	3.10814
ENSGALG00000012085	4.09534	4.18461	4.80888	3.78243	1.57175	3.10889
ENSGALG00000007112	2.85932	2.69265	3.04933	2.67811	2.95202	3.10991
ENSGALG00000015903	2.65274	2.39047	2.40612	2.96976	2.82534	3.11081
ENSGALG00000017168	1.25995	1.74195	1.40345	3.02254	3.05403	3.11193
ENSGALG00000009919	3.05288	1.75108	2.62276	2.91685	3.78506	3.11247
ENSGALG00000015179	2.38756	2.25049	2.27535	3.20269	3.28751	3.11616
ENSGALG00000000994	7.58056	10.0664	8.10456	2.45146	3.60291	3.11783
ENSGALG00000007354	6.45547	6.52144	5.81037	3.25852	3.18798	3.11784
ENSGALG00000018296	1.30093	3.09136	3.71936	3.43294	3.67893	3.11864
ENSGALG00000005977	2.86952	2.77433	2.76651	3.18487	3.00512	3.11964
ENSGALG00000013503	6.12687	5.2203	5.70365	3.08305	3.5121	3.12057
Novel01424	3.70722	3.46082	4.24499	3.46472	3.47676	3.12107
ENSGALG00000007976	2.75598	2.58621	2.81047	3.18079	2.76574	3.12804
ENSGALG00000023882	3.47479	2.67037	3.01959	2.92641	3.82307	3.13111
ENSGALG00000004969	2.57617	2.55513	2.19586	1.97046	2.26249	3.1326
ENSGALG00000021592	1.21698	2.35635	1.87775	2.22024	3.38692	3.13351
Novel01593	2.40412	3.36758	3.13523	3.3019	3.6805	3.13441
ENSGALG00000008875	2.34182	2.71716	2.6913	3.39527	2.74035	3.13605
ENSGALG00000025738	2.43914	1.76829	2.53276	3.38189	2.83926	3.13834
ENSGALG00000027307	6.84835	6.12651	4.85373	3.36629	4.06863	3.13858
ENSGALG00000010265	4.41824	4.48616	4.92577	3.14171	3.14821	3.14134
ENSGALG00000008512	1.90484	1.88477	2.11716	2.48581	2.63661	3.14405
Novel02365	2.37535	2.82794	3.03788	3.36975	3.0501	3.14432
Novel02007	3.98291	4.12788	3.86105	3.50342	3.33443	3.14432
ENSGALG00000009861	2.15526	2.04859	2.06408	2.811	2.04165	3.14752
ENSGALG00000005610	1.6623	1.33959	1.56449	2.79721	2.65701	3.14752
ENSGALG00000026332	3.37622	4.10055	2.98771	2.30982	3.18257	3.14752
ENSGALG00000026469	11.8168	11.2319	9.65262	13.8589	15.9129	3.14752
ENSGALG00000011139	2.85556	3.3928	3.4375	3.07363	2.30724	3.15252
ENSGALG00000017170	2.06389	2.33678	3.29743	3.20368	3.13897	3.15291
ENSGALG00000014883	3.33214	2.79577	2.8227	2.87672	3.45679	3.15574
ENSGALG00000029165	4.25774	3.51915	3.47797	2.55105	3.58974	3.15574
ENSGALG00000006868	4.42799	4.15874	2.84196	4.08039	3.79069	3.15922
Novel02572	2.86767	2.81973	2.74635	3.39224	2.8763	3.16069
Novel03799	2.42969	2.35122	2.49756	3.25272	3.17553	3.16564
ENSGALG00000012110	2.17952	1.82055	1.96919	2.81761	2.53479	3.16658
ENSGALG00000028093	2.34867	4.0928	2.3582	3.91664	4.11164	3.16707
ENSGALG00000010497	1.39301	2.34258	1.60472	3.36174	3.14569	3.16813
ENSGALG00000003021	2.28186	2.53041	2.84031	3.29746	3.4679	3.16923
ENSGALG00000011518	2.4942	2.68167	2.2378	3.84836	3.40282	3.1693
ENSGALG00000000737	1.77621	2.02597	2.10383	3.64555	3.06165	3.16986
ENSGALG00000010158	2.19549	2.25466	2.16964	3.30867	3.11365	3.17137
ENSGALG00000016125	2.48152	1.5837	2.51933	3.64835	3.43718	3.1727
ENSGALG00000012987	3.44206	3.69116	3.7489	3.80401	2.94751	3.17364
ENSGALG00000029021	1.66633	1.94113	1.44303	2.689	2.84457	3.17366
ENSGALG00000003972	3.03249	2.35465	2.89579	2.74256	3.14039	3.17407
Novel02634	2.44485	2.97743	2.43396	4.50265	3.14828	3.17465
ENSGALG00000028185	3.31311	1.88949	2.70634	4.07995	1.60616	3.17694
ENSGALG00000005175	3.81648	6.33553	2.81016	3.64072	3.47453	3.17854
Novel00952	3.58084	3.55489	2.53503	3.98968	2.95754	3.17931
ENSGALG00000000584	2.10277	2.13571	1.9947	2.80426	2.46628	3.18441
ENSGALG00000001951	6.15041	7.03688	6.09394	3.65674	3.1749	3.18544
ENSGALG00000000443	2.7232	2.77332	2.78059	2.22427	2.98612	3.18638
ENSGALG00000004973	1.91054	2.0363	1.81883	3.29928	3.30301	3.18806
ENSGALG00000004216	1.99603	2.72729	1.35873	3.84066	3.1583	3.18998
ENSGALG00000008591	1.4904	2.12496	1.89139	4.07339	3.95671	3.19005
ENSGALG00000010930	2.2357	2.28246	2.2659	3.86026	3.62952	3.19255
ENSGALG00000011189	1.82838	2.44592	1.82542	3.03784	3.00931	3.19261
ENSGALG00000004150	2.6847	2.91914	2.44223	4.5441	3.61531	3.20169
ENSGALG00000005886	2.22387	2.39194	2.39025	3.42326	3.75919	3.20338
ENSGALG00000015414	2.079	1.80359	2.15651	3.07689	3.09295	3.20392
ENSGALG00000000548	2.46643	1.99446	2.9469	3.4971	3.15283	3.20635
ENSGALG00000015094	1.50766	2.05273	1.43125	3.88885	3.85201	3.20721
ENSGALG00000010669	3.98873	3.91482	4.24524	3.02854	3.31729	3.20808
Novel02768	1.54467	2.49599	1.38796	3.66853	3.49459	3.20924
ENSGALG00000016509	2.92758	2.87123	2.81535	2.78582	3.21483	3.21132
ENSGALG00000028005	4.44286	4.90167	4.64449	3.90799	3.56837	3.21209
ENSGALG00000012601	4.44298	3.11175	4.12592	3.41444	3.47648	3.21396
ENSGALG00000008918	6.95597	8.28455	5.33975	3.39101	3.25028	3.21449
ENSGALG00000004781	2.4847	2.59973	2.31285	3.16823	3.06585	3.21678
ENSGALG00000007941	3.7996	4.33387	3.66241	2.87427	3.4384	3.21836
ENSGALG00000008474	3.7074	3.93547	3.95684	4.47505	3.54213	3.222
ENSGALG00000005628	4.66805	4.94809	5.15072	3.31066	3.59397	3.22238
ENSGALG00000003674	3.21824	3.04008	3.57003	3.07544	3.25837	3.22248
ENSGALG00000008850	2.00054	1.25695	2.13272	3.66853	3.31499	3.22429
ENSGALG00000015037	2.03844	2.04324	2.27061	3.52087	3.93787	3.22814
ENSGALG00000016569	5.5005	5.7452	5.44507	3.48522	3.3395	3.22823
Novel02971	2.1307	1.9874	1.99261	3.69583	3.61207	3.23017
ENSGALG00000027852	4.04258	4.43366	3.81024	5.19709	5.27637	3.23035
ENSGALG00000002136	1.71474	1.91333	1.76609	3.39368	2.99684	3.23192
ENSGALG00000000234	2.01642	2.10025	2.10082	3.04815	3.07309	3.23221
ENSGALG00000026246	5.21491	5.69507	4.84897	3.31833	2.59985	3.23618
ENSGALG00000009692	2.97941	2.7877	2.68093	2.7231	3.02793	3.23639
ENSGALG00000015551	3.64961	3.89404	3.72357	3.28638	3.14696	3.2391
ENSGALG00000001884	3.06459	3.03429	3.23347	3.7346	3.6884	3.23964
ENSGALG00000005203	2.95835	2.71715	2.30794	4.23954	3.46457	3.24048
ENSGALG00000026605	2.10857	1.67853	1.85158	3.4776	3.13051	3.24347
ENSGALG00000005779	3.50077	4.36019	2.49807	4.07036	3.41377	3.24755
ENSGALG00000002419	3.48866	3.21464	2.96174	3.22947	3.33575	3.25032
ENSGALG00000014239	2.96378	3.09061	3.39644	3.32833	3.2084	3.25354
ENSGALG00000010535	3.74255	3.39923	4.14411	3.95039	3.2927	3.25644
ENSGALG00000003386	3.25279	4.02901	3.31303	2.98637	3.16204	3.25718
Novel02148	3.46768	3.32057	3.08533	3.15227	3.27053	3.26541
ENSGALG00000015487	2.13447	3.12881	2.28974	3.25737	2.78432	3.26739
Novel03737	3.84669	3.81026	4.20062	3.70415	3.50065	3.26796
ENSGALG00000017246	2.00808	2.01881	1.89267	3.26092	2.96416	3.27095
ENSGALG00000026986	4.07449	6.23383	3.89783	2.98984	3.36253	3.27327
ENSGALG00000011376	5.40574	6.49037	7.25108	3.60376	3.862	3.27382
ENSGALG00000029084	2.58666	3.25977	2.49278	2.97828	2.91187	3.27461
ENSGALG00000016283	3.11336	3.01374	3.66654	3.74661	3.87361	3.28149
ENSGALG00000015207	2.13696	2.11951	2.64875	2.90127	2.83016	3.28157
ENSGALG00000026193	8.21409	7.80757	7.41603	5.32384	3.66772	3.28187
Novel01782	1.95251	2.14586	2.06011	3.66748	2.82652	3.28296
ENSGALG00000026719	2.98105	2.52719	2.63253	2.62217	2.99451	3.28344
Novel01693	2.90215	3.00294	2.67072	3.29598	2.99788	3.28777
ENSGALG00000004741	2.51205	2.69649	2.51192	3.61923	3.2545	3.28788
ENSGALG00000016350	3.18343	2.8121	2.95373	3.88069	3.77435	3.29038
ENSGALG00000015593	2.98491	2.29026	2.76139	3.47966	2.96383	3.29041
ENSGALG00000010713	4.04202	3.23789	3.80013	3.15291	3.43019	3.29085
ENSGALG00000003594	3.93892	3.81353	4.02441	3.27164	3.29096	3.29369
Novel00747	2.47328	1.90309	2.30893	4.86903	3.3306	3.29392
ENSGALG00000010861	2.91944	2.53269	2.87686	3.36282	2.99536	3.29564
ENSGALG00000007840	2.00072	2.43656	1.83859	3.62971	3.38464	3.2974
ENSGALG00000010646	1.71474	2.12592	2.00969	3.18055	3.43356	3.30639
ENSGALG00000027043	2.21473	2.8807	2.2614	3.10159	3.74374	3.30664
ENSGALG00000011235	1.25684	1.72168	1.69097	3.34911	3.94254	3.30834
ENSGALG00000013579	2.10014	1.97356	2.00414	3.80637	3.8749	3.30878
ENSGALG00000005305	1.85604	1.82299	1.56666	2.50331	3.19923	3.31231
ENSGALG00000004878	1.78771	2.03908	1.8984	3.39658	3.35109	3.31418
ENSGALG00000026846	3.00936	2.34555	3.04819	2.43531	2.82055	3.31852
Novel00651	3.87074	3.94838	4.20294	3.36323	3.35632	3.31936
ENSGALG00000001160	3.07929	3.80496	2.89264	3.7243	4.35401	3.32181
ENSGALG00000000980	3.49654	4.29385	1.81377	2.46946	2.16525	3.32427
ENSGALG00000000610	1.60802	1.66867	1.7112	2.85483	2.68194	3.32435
ENSGALG00000027995	5.4923	5.06228	4.75833	2.19595	3.76529	3.32484
Novel00820	2.7997	2.87691	2.41058	3.52758	3.60714	3.32555
ENSGALG00000025997	2.31323	1.64906	3.68469	3.45907	2.1494	3.32723
ENSGALG00000013893	2.72594	2.7156	3.53275	3.25082	3.30376	3.3302
ENSGALG00000028015	1.83399	2.41675	1.97479	3.06142	2.9805	3.33071
ENSGALG00000017227	2.8313	3.13971	2.98733	3.00929	2.85955	3.33082
ENSGALG00000011630	2.36793	2.40568	2.43184	3.0941	3.24419	3.33186
ENSGALG00000016875	3.01705	2.53035	2.4645	2.65383	2.7962	3.33267
ENSGALG00000012715	1.5221	1.72679	2.0455	3.58469	3.41179	3.33498
ENSGALG00000013736	2.574	2.43286	2.3034	3.5361	3.06119	3.33947
ENSGALG00000011159	2.4088	1.55519	2.74728	3.79787	3.45186	3.34121
ENSGALG00000009062	3.56014	4.40552	3.73119	3.2054	2.9715	3.34135
Novel00947	4.76561	4.89953	5.16395	3.25085	3.61477	3.34181
ENSGALG00000015768	4.69427	4.85497	4.58955	3.8938	3.59636	3.34296
ENSGALG00000010593	4.63674	4.24281	4.52246	4.50465	4.05393	3.34568
ENSGALG00000028619	8.10954	7.44077	8.42238	3.62486	3.58373	3.34589
ENSGALG00000026446	2.24369	3.12788	2.56589	3.55244	5.55943	3.34673
ENSGALG00000010380	4.96444	5.38336	4.22659	3.50573	3.44622	3.35239
ENSGALG00000029139	2.09808	1.54726	1.59564	2.99098	3.09813	3.35307
ENSGALG00000026789	3.37622	3.46933	2.9815	4.97636	3.83383	3.35411
ENSGALG00000010504	3.71357	3.88276	4.62019	5.02538	3.80831	3.35549
ENSGALG00000009796	2.46399	2.9688	3.18919	3.02209	3.2737	3.35551
Novel00155	2.60578	2.84649	2.85925	3.93416	2.76533	3.35643
ENSGALG00000023562	2.8332	2.5724	3.18939	3.22364	2.97251	3.35652
ENSGALG00000007456	5.13731	5.01795	4.93837	5.26782	4.40311	3.35668
ENSGALG00000014729	4.8355	4.5531	4.62881	3.60207	3.2599	3.35682
Novel01360	1.81174	1.22498	1.58673	3.46655	2.91261	3.35813
ENSGALG00000001826	1.62805	2.02362	1.84138	4.07584	3.65719	3.35958
ENSGALG00000004959	2.70179	2.70323	2.25344	3.30212	2.52767	3.36341
ENSGALG00000025330	2.80794	1.33449	4.01396	3.08738	5.67191	3.36566
ENSGALG00000016278	3.76421	3.91759	4.25221	3.34248	3.21465	3.36962
ENSGALG00000014185	1.58764	1.82676	1.74054	2.90326	3.74707	3.37195
ENSGALG00000016355	2.80584	3.07039	2.83126	4.12725	3.8864	3.37257
ENSGALG00000001559	2.8319	3.67057	3.6171	2.30982	2.49613	3.37381
ENSGALG00000016404	3.44501	3.21416	3.65701	3.82625	3.41203	3.37446
ENSGALG00000001410	5.70619	4.95401	5.24838	2.84555	3.66661	3.37491
ENSGALG00000028691	3.52077	4.10508	3.91132	3.27585	3.32516	3.37606
ENSGALG00000003604	2.20081	2.66613	2.538	2.58115	2.58015	3.37932
ENSGALG00000005423	3.99269	3.79509	3.45913	2.44777	2.88387	3.38385
ENSGALG00000013880	4.06248	3.83802	4.55871	3.24855	3.37524	3.38398
ENSGALG00000008830	2.77083	1.70416	3.66134	3.72756	3.42401	3.3863
ENSGALG00000009057	3.09433	3.32483	3.78046	3.39635	3.2176	3.38642
ENSGALG00000013980	1.99623	1.4656	1.91178	3.94777	3.85987	3.38832
ENSGALG00000001407	2.65403	3.50773	2.51897	3.13493	3.24724	3.39326
ENSGALG00000028365	2.7764	2.99322	2.73977	3.13054	3.07133	3.39485
Novel03656	2.09813	2.0202	1.35775	3.13982	3.30244	3.39671
ENSGALG00000027571	5.31442	5.4674	6.28186	3.02476	4.04136	3.39732
ENSGALG00000003935	5.29031	4.8313	4.2367	3.37601	4.10684	3.39849
ENSGALG00000014907	2.99882	2.69205	2.89676	3.1821	4.34599	3.40427
ENSGALG00000004250	6.35759	7.79626	7.16815	2.58345	3.12549	3.4059
ENSGALG00000015591	2.88356	2.87049	3.56502	3.75321	3.36885	3.4096
ENSGALG00000015624	1.91374	1.86286	1.93523	3.63542	3.17636	3.41775
ENSGALG00000000426	2.68494	2.033	2.00735	2.44176	2.9783	3.41823
ENSGALG00000001371	1.35524	1.89836	1.80622	3.07433	5.01399	3.41984
ENSGALG00000023643	4.62395	3.90676	3.84706	4.8958	3.39013	3.42122
ENSGALG00000016486	4.42944	4.35056	5.11376	3.68839	4.31854	3.4215
ENSGALG00000012938	4.76581	4.59964	4.40207	3.74061	3.05092	3.42744
ENSGALG00000008077	2.39149	2.60741	2.29824	4.3309	3.86455	3.42855
ENSGALG00000009947	2.6618	2.43149	3.14851	3.4208	3.81257	3.43219
ENSGALG00000005430	2.68142	2.65952	2.80568	3.66018	3.62296	3.43257
ENSGALG00000005402	3.97473	3.98223	2.80803	2.64579	4.51346	3.43366
ENSGALG00000014436	1.7488	1.40869	1.81592	2.78974	3.04154	3.43438
ENSGALG00000006784	2.01266	3.60871	3.10129	2.69578	2.58712	3.43587
ENSGALG00000018828	1.93982	3.38034	2.37684	3.01445	3.8661	3.43601
ENSGALG00000001130	7.30698	7.90396	7.74075	4.00033	2.82895	3.43642
ENSGALG00000001775	3.18445	2.95234	2.80934	3.98185	3.82383	3.43722
ENSGALG00000025733	3.10242	3.2241	3.81825	3.42025	3.67648	3.43766
ENSGALG00000001285	2.81078	2.45358	1.87429	4.28886	3.10532	3.43782
Novel01816	3.12363	3.24914	3.27371	4.30282	4.38099	3.43794
ENSGALG00000001857	5.19093	5.50566	6.23111	2.89552	4.14302	3.43979
ENSGALG00000026654	4.84637	25.933	3.66555	3.78927	21.8993	3.44235
Novel00163	3.07817	3.21841	4.60979	4.78342	4.22807	3.4436
ENSGALG00000024504	11.2403	6.57479	9.18176	8.36604	6.28752	3.45459
ENSGALG00000016037	4.01599	4.23367	3.96642	4.07845	3.93806	3.45709
ENSGALG00000010718	2.55332	2.37691	2.51574	3.92459	3.50928	3.46011
ENSGALG00000008834	1.97579	2.38363	2.66921	3.34218	3.1314	3.46126
Novel01961	9.90133	9.24324	9.60447	3.18824	4.07147	3.46149
ENSGALG00000008198	2.78973	2.70808	3.05457	3.34145	3.16525	3.4624
ENSGALG00000009067	1.39021	2.0987	1.6032	3.09307	4.03052	3.46336
ENSGALG00000000576	3.76618	4.7453	4.00652	3.19722	3.07839	3.46441
ENSGALG00000004376	2.50473	3.23785	3.16449	4.64139	4.4523	3.46924
ENSGALG00000009024	1.8075	1.42708	1.67889	3.02593	3.23884	3.47107
ENSGALG00000028535	3.70238	4.75085	2.79749	2.93099	2.24359	3.47624
ENSGALG00000004603	2.86767	3.00772	2.98868	4.34903	3.11599	3.47676
ENSGALG00000003073	1.80409	1.80054	1.78684	3.47134	3.40729	3.47789
ENSGALG00000016477	3.34634	3.34338	3.02858	3.96367	3.67161	3.47924
Novel00639	4.16777	5.02098	4.90878	3.79391	3.17169	3.48529
ENSGALG00000012126	2.18214	2.65637	2.37667	3.97358	3.80465	3.48742
Novel03598	3.3462	4.28688	2.5353	3.58322	3.44815	3.48768
ENSGALG00000012319	2.54838	3.11776	2.59693	2.99618	3.28224	3.48803
ENSGALG00000023246	3.2753	3.29633	2.15085	2.31609	2.23126	3.48964
ENSGALG00000002987	6.525	7.19313	7.28067	4.14189	4.32093	3.49393
Novel02750	3.73903	2.1458	3.51528	3.47507	3.93309	3.49516
ENSGALG00000016788	3.64442	2.76425	3.63853	3.78853	4.61027	3.50051
ENSGALG00000026038	4.98316	4.90571	5.53548	3.50419	3.46217	3.50062
ENSGALG00000007218	1.94935	2.17051	2.27477	3.23338	3.22507	3.50109
ENSGALG00000002253	4.20447	3.32331	3.86828	4.3601	3.89775	3.50117
ENSGALG00000012354	7.75812	7.03277	7.15878	3.09614	3.77265	3.5015
Novel02117	2.25209	1.98773	2.3981	3.50206	3.28186	3.5028
ENSGALG00000004213	2.47986	2.78401	2.249	3.64125	3.3605	3.51073
Novel03448	1.62506	1.65905	1.5241	4.02355	3.69589	3.5109
ENSGALG00000001073	2.90048	3.28604	3.2069	3.22133	3.33775	3.5117
ENSGALG00000015284	3.01568	3.38483	2.46338	4.59977	4.22519	3.51212
ENSGALG00000013091	5.1851	4.92848	5.47851	3.64374	3.36978	3.51281
ENSGALG00000012051	5.3366	4.62656	3.92811	4.33305	3.74327	3.5146
ENSGALG00000008926	2.54993	2.20205	2.08293	3.62428	4.13315	3.51611
ENSGALG00000006652	2.15563	2.10855	2.63806	3.86118	3.59108	3.52021
ENSGALG00000021017	5.39543	5.48957	4.53145	4.21114	4.72781	3.52198
ENSGALG00000009429	4.31674	4.85953	5.043	4.13646	3.91651	3.52651
Novel00594	2.13235	2.60591	2.86157	4.01923	4.12264	3.52955
ENSGALG00000002437	2.45942	3.10476	2.41708	2.97459	3.72594	3.53136
ENSGALG00000010311	4.14824	4.02043	4.89783	3.76038	3.87861	3.53191
ENSGALG00000019552	2.28358	2.03165	2.31305	3.21386	3.43924	3.53275
ENSGALG00000008536	3.03783	2.71863	2.96036	3.48469	3.74636	3.53475
Novel00959	2.34253	2.07816	1.91351	3.02209	3.28071	3.53576
ENSGALG00000000136	4.32443	3.44128	4.7647	3.89229	3.90034	3.53594
ENSGALG00000000534	3.82326	3.67002	2.78292	3.86244	3.70082	3.53907
ENSGALG00000027121	2.53216	1.20342	5.68815	3.89781	2.55742	3.54096
ENSGALG00000018597	3.61211	2.77937	3.03488	3.35881	3.39104	3.54611
ENSGALG00000000690	1.17633	1.06729	1.1356	3.52743	2.74335	3.5463
ENSGALG00000022619	2.91098	2.81879	2.88315	2.81659	2.66072	3.54732
ENSGALG00000028785	2.85005	3.73009	2.65044	3.8954	4.35758	3.55629
ENSGALG00000026644	3.19883	3.92573	2.57991	2.88496	2.45372	3.55916
ENSGALG00000006034	4.34137	3.98256	4.65965	3.51899	3.41597	3.55987
ENSGALG00000027342	3.38016	3.35462	2.78818	3.13355	3.34694	3.56165
ENSGALG00000014824	4.06573	3.11873	3.23372	3.79586	3.602	3.56233
ENSGALG00000023468	3.64164	3.99122	2.914	3.66084	3.81308	3.56323
Novel03884	2.87206	2.58272	2.62208	3.38079	4.08375	3.56627
ENSGALG00000027389	2.02704	2.23094	2.44013	3.67326	3.0909	3.56836
ENSGALG00000006951	3.48691	4.16417	5.25842	3.93222	4.84008	3.57222
ENSGALG00000027445	1.77429	2.83328	2.49287	3.93293	4.30077	3.57286
ENSGALG00000016810	2.63918	2.55238	2.41943	3.63931	3.66885	3.57319
ENSGALG00000026973	4.82124	5.39133	4.04123	3.68647	3.05527	3.57558
ENSGALG00000020522	1.92077	2.03841	2.19355	3.80555	3.05868	3.57635
ENSGALG00000014164	5.44329	2.94716	5.29065	3.45462	4.84345	3.57881
ENSGALG00000009027	3.62999	3.15669	2.46047	4.95931	2.99536	3.57953
Novel03544	3.37914	4.02948	3.4629	4.75574	3.4749	3.58392
Novel00284	1.64005	1.22312	1.03053	4.08369	3.22108	3.58884
ENSGALG00000010633	2.78599	3.1345	3.52975	4.05098	3.99672	3.58923
ENSGALG00000013655	1.67812	2.27867	1.71348	3.00491	2.90547	3.59184
ENSGALG00000011579	1.30768	1.67023	1.06819	3.0194	2.87257	3.59198
ENSGALG00000019607	4.39297	5.92347	7.92794	4.31343	2.97162	3.59198
ENSGALG00000008728	2.74465	2.491	2.67593	3.36435	3.50528	3.59402
ENSGALG00000010589	2.52583	2.27447	2.44332	4.50198	4.11745	3.59407
Novel00519	2.63547	2.50504	2.31033	3.90135	3.99913	3.59553
ENSGALG00000028242	3.76267	3.50633	3.0133	3.01766	4.03865	3.59623
Novel03088	3.58922	2.9813	3.80352	3.08128	3.42255	3.60017
ENSGALG00000026990	3.41777	4.35454	3.32644	3.90181	3.99535	3.6027
ENSGALG00000007526	2.44974	2.63222	2.72613	3.27908	3.78657	3.60302
ENSGALG00000028669	2.10018	2.73559	1.77909	4.03679	4.11657	3.60506
ENSGALG00000025789	1.93365	7.35182	1.05301	1.70086	3.12471	3.60534
ENSGALG00000011058	1.50476	1.69951	1.663	3.34794	3.90491	3.60727
ENSGALG00000026576	4.34768	3.85436	3.51729	4.3023	3.47906	3.60777
ENSGALG00000017195	2.45869	2.67087	3.97581	3.39852	3.40555	3.60862
ENSGALG00000020438	3.19965	3.25598	3.65913	3.9899	3.68019	3.60958
Novel00423	2.65518	3.3423	2.69648	5.11292	5.04444	3.61264
Novel00326	5.11917	5.4335	4.32103	4.35279	5.51492	3.6134
ENSGALG00000028218	1.18853	1.52077	1.41895	3.61886	4.24753	3.6163
Novel01328	2.21852	2.36002	2.29109	3.41754	3.95654	3.61904
ENSGALG00000005721	1.8017	2.01403	1.83448	3.45976	3.57783	3.61954
ENSGALG00000028251	3.49057	4.02373	3.55907	3.13567	3.02033	3.62009
Novel00292	4.59201	4.65573	4.45121	5.38558	3.4629	3.62046
ENSGALG00000000769	2.87584	2.47068	2.57504	3.11339	3.35138	3.62382
Novel00777	2.56091	3.68602	3.04819	4.37649	3.54714	3.62501
Novel01873	1.4771	2.30656	2.32697	5.01148	3.49514	3.62527
ENSGALG00000017389	3.0804	3.31834	3.10338	3.65791	3.54669	3.6307
ENSGALG00000027038	3.63593	4.31998	1.48502	3.99776	3.6722	3.63175
ENSGALG00000003048	2.27245	2.23199	1.73252	3.8645	3.91701	3.63175
Novel00902	1.47454	1.51836	1.80673	1.94553	2.48207	3.63301
ENSGALG00000001104	4.02939	4.00857	4.26352	4.49924	7.05114	3.63689
Novel03058	1.65527	1.18001	1.69015	3.27598	3.45501	3.63741
ENSGALG00000016098	2.11578	2.46876	2.20506	2.9392	3.43081	3.63788
ENSGALG00000003099	3.66314	2.92866	3.99901	3.22214	3.01507	3.63842
ENSGALG00000012017	2.23256	2.48646	2.22894	3.0151	3.29797	3.64007
ENSGALG00000027877	6.83379	5.27766	4.18668	4.13262	3.79608	3.6405
ENSGALG00000027010	4.05146	8.50418	5.23999	4.00918	4.22827	3.64213
ENSGALG00000006137	5.91073	6.66158	6.32267	3.169	3.41125	3.64358
ENSGALG00000025818	5.77564	5.33731	5.86927	3.63888	3.72217	3.64455
ENSGALG00000015484	2.19389	2.15003	2.27411	3.38043	3.25185	3.64524
ENSGALG00000009473	1.74346	2.20956	1.83106	2.40989	2.6832	3.64876
ENSGALG00000027986	1.66367	1.54769	1.72041	3.98538	3.78953	3.6488
ENSGALG00000027205	4.41159	2.84543	2.83143	2.77178	3.56448	3.65112
ENSGALG00000010625	4.39112	4.85247	5.16167	3.14023	3.37487	3.6515
ENSGALG00000023497	2.56184	2.89573	2.54512	3.28878	3.74822	3.65161
ENSGALG00000026909	6.28957	7.60873	3.7365	2.51472	2.30993	3.65518
Novel00669	3.32671	4.34785	1.86825	3.47488	2.68792	3.65518
ENSGALG00000001404	1.78992	1.13422	1.62456	3.49874	3.13347	3.65518
ENSGALG00000009120	2.48774	2.4409	2.45822	3.28237	3.37169	3.65518
Novel00271	1.93525	2.50837	2.63471	4.33305	4.31187	3.65518
ENSGALG00000017012	3.18225	2.72228	3.01536	2.79915	3.59968	3.66175
ENSGALG00000009815	2.2914	2.65147	1.98026	3.27161	2.92469	3.66203
ENSGALG00000022909	2.16916	2.27781	2.76753	3.79787	3.95596	3.66477
Novel00775	5.10099	7.92843	5.03159	2.90661	2.79951	3.66593
ENSGALG00000015053	3.16371	3.08679	3.23465	3.55687	4.029	3.66653
Novel02211	5.28305	5.43099	5.55243	3.51636	3.8064	3.66767
ENSGALG00000016265	3.06046	3.77092	2.68514	4.48669	4.02973	3.66833
ENSGALG00000016696	3.7093	3.62646	3.95339	3.82207	3.48227	3.66975
Novel02523	3.87513	2.86483	2.22753	3.02988	2.66717	3.66998
ENSGALG00000015374	2.77362	1.81249	2.33645	2.21098	3.08141	3.67082
ENSGALG00000007198	4.82369	4.51218	2.81448	3.77153	4.20677	3.67097
Novel00055	10.7664	11.4815	10.6179	4.27316	3.60691	3.67211
ENSGALG00000014818	2.45408	2.2478	1.85884	2.98285	3.28071	3.67244
Novel03000	2.49422	2.26102	2.07516	4.28633	4.77697	3.67245
ENSGALG00000011186	4.09461	4.40239	4.30427	3.0998	3.91852	3.67422
ENSGALG00000023025	4.74628	6.60429	5.07612	3.31408	3.12327	3.67536
ENSGALG00000009134	2.51903	2.42025	2.64719	4.28782	3.67459	3.67765
ENSGALG00000005662	3.23954	3.05221	3.41227	3.52444	3.03078	3.67862
ENSGALG00000022871	3.37622	4.08434	3.51004	3.95968	3.09991	3.67892
ENSGALG00000028474	5.02891	6.39581	5.72793	4.79731	3.83435	3.67892
ENSGALG00000010024	1.34105	1.99515	2.47666	4.3594	3.29773	3.68073
Novel01181	9.72643	13.1377	14.6357	5.85376	5.58386	3.68158
ENSGALG00000008354	4.12156	4.8037	3.52705	3.92749	3.76623	3.68554
Novel00849	9.30433	9.71685	9.47593	3.61791	3.48461	3.68555
ENSGALG00000007593	6.80059	5.93634	6.94794	3.59262	4.37336	3.69147
ENSGALG00000003885	2.37586	1.30742	1.63431	3.84969	4.7486	3.69709
ENSGALG00000027978	2.93754	2.93736	2.92746	3.13169	3.31338	3.69941
ENSGALG00000015303	3.98896	3.75078	4.44966	4.30104	4.67855	3.70162
ENSGALG00000004766	5.35163	5.37837	4.26015	4.01775	4.02106	3.70439
ENSGALG00000026116	3.92819	4.34587	3.31398	3.11542	3.32999	3.70498
ENSGALG00000002477	2.45833	2.76152	2.78397	2.89956	4.51428	3.70559
ENSGALG00000026618	3.76976	3.30757	5.4481	4.08115	4.45169	3.70751
ENSGALG00000028235	4.61273	5.33492	4.03144	3.4332	2.97117	3.71172
ENSGALG00000011961	5.05202	5.07484	4.9709	4.54482	3.80362	3.71586
ENSGALG00000020921	2.17106	3.4197	3.64823	3.492	2.75656	3.71754
ENSGALG00000000642	3.5899	4.73922	4.09999	3.97639	3.89428	3.71859
ENSGALG00000021271	2.75194	1.67117	2.80993	3.29476	3.42791	3.72612
ENSGALG00000014865	3.59994	3.47978	2.99048	3.64959	4.16583	3.72989
ENSGALG00000000750	3.08062	3.19235	2.86646	3.42284	3.59326	3.73877
ENSGALG00000005217	2.82413	2.54308	2.54975	3.66084	3.60291	3.74139
ENSGALG00000008907	3.47177	3.61784	3.34329	3.34799	4.07901	3.74139
ENSGALG00000018703	3.12443	1.71335	1.47243	5.60228	4.36929	3.74502
ENSGALG00000005330	2.11719	1.77283	2.1721	4.07933	4.00169	3.74614
ENSGALG00000002679	6.80032	6.64585	7.11966	3.93862	3.21159	3.75024
ENSGALG00000010196	2.68299	2.64466	3.12509	3.84592	4.23525	3.75188
ENSGALG00000010562	5.03064	4.03453	4.97613	3.71632	3.71535	3.75295
ENSGALG00000012021	2.05509	1.34876	1.07917	2.96976	2.84652	3.75356
ENSGALG00000028897	3.12296	3.49743	4.01596	3.59014	4.24713	3.75561
ENSGALG00000015626	2.82622	3.12493	3.09779	3.95727	3.80976	3.75628
ENSGALG00000026119	3.51797	4.5335	3.31578	4.4929	4.04502	3.7572
ENSGALG00000027822	3.83581	4.8809	3.68922	3.26518	3.19923	3.75725
ENSGALG00000016863	3.675	4.94149	4.75919	3.50853	3.62113	3.76031
ENSGALG00000026340	4.17062	3.63775	4.58249	4.18644	3.80587	3.76395
Novel00114	1.78878	1.70025	2.12535	2.43166	3.67893	3.76836
ENSGALG00000014107	1.60567	2.05084	1.47556	3.31025	2.91905	3.769
ENSGALG00000013951	3.78816	3.39295	4.09114	3.1559	3.94367	3.76926
ENSGALG00000001531	2.14444	1.85996	2.25532	4.10265	4.85146	3.76988
ENSGALG00000002175	5.43784	4.97037	5.58501	3.91941	3.68949	3.77637
ENSGALG00000010430	5.67205	6.19005	4.71906	3.60331	2.12171	3.77702
ENSGALG00000027108	1.57557	1.99679	4.29005	6.46748	2.12171	3.77702
ENSGALG00000028372	5.63569	5.70237	5.34606	2.39865	2.64398	3.77702
ENSGALG00000008326	1.94369	2.26738	2.45375	3.18625	3.53355	3.77702
ENSGALG00000018237	1.57557	1.49759	2.57403	4.15767	3.81908	3.77702
ENSGALG00000025689	3.37622	2.5673	3.30947	5.34557	3.81908	3.77702
ENSGALG00000028346	1.81796	3.11038	2.67303	5.75677	3.96597	3.77702
ENSGALG00000006064	4.73025	5.05185	5.86103	5.09579	4.89553	3.77986
Novel01172	1.95604	2.31857	1.87977	3.11724	3.73727	3.78806
ENSGALG00000027061	3.87906	4.50643	3.16864	3.98075	3.30833	3.7885
ENSGALG00000007825	3.10209	3.00526	3.75222	3.77811	3.13303	3.78974
Novel03298	3.03526	2.51517	4.38659	3.49135	4.27603	3.79361
ENSGALG00000013745	4.2742	4.02892	4.21637	4.2655	3.93535	3.79556
Novel00203	1.0964	1.3461	1.00755	4.29965	3.21128	3.79649
Novel00935	1.27853	1.43622	1.23427	3.98727	4.60168	3.80798
ENSGALG00000006969	4.14309	3.8227	4.10649	3.75105	3.80975	3.80935
Novel02753	2.75045	2.73052	2.64615	3.54835	4.1977	3.80958
Novel03263	2.80556	2.5659	2.95328	3.93492	3.49763	3.81349
ENSGALG00000010963	2.17799	1.93806	1.51414	3.09787	3.55699	3.81405
ENSGALG00000015193	3.47533	3.26703	3.46278	4.13191	3.996	3.81466
Novel03005	3.43842	2.76874	3.18892	3.86975	3.82151	3.81542
ENSGALG00000015247	2.72694	2.93408	3.05296	4.22504	4.05992	3.81611
ENSGALG00000004591	2.81787	2.13365	2.24328	3.86499	3.26082	3.81646
Novel00312	2.67723	2.61055	2.48857	3.6542	3.39391	3.8176
ENSGALG00000007332	1.41665	1.55744	1.4221	3.70827	3.72347	3.81885
Novel02935	3.26516	3.2883	2.22264	4.92355	3.83165	3.82051
ENSGALG00000001455	1.95011	1.5888	1.47918	3.87995	5.02709	3.82155
ENSGALG00000002513	8.3433	9.02537	7.69928	4.36033	3.10265	3.82166
Novel00032	1.43717	2.04907	1.95661	3.58177	3.09656	3.82806
ENSGALG00000025433	12.4555	13.6605	2.34793	5.89939	10.0638	3.82806
Novel02653	1.67015	1.6131	1.84837	3.38837	3.04714	3.83156
ENSGALG00000010120	6.0831	6.75614	6.52809	3.63886	3.73755	3.83162
ENSGALG00000023351	3.08263	1.84486	2.98438	4.31835	5.44266	3.83176
ENSGALG00000009431	1.83607	2.05844	2.19203	2.77454	2.51055	3.83722
ENSGALG00000021353	8.41193	8.49535	7.66892	4.16207	4.18724	3.84104
ENSGALG00000011493	3.35031	3.04841	2.71334	4.38268	4.46537	3.84414
Novel03233	3.68886	3.32133	3.59381	4.14526	3.82136	3.84689
ENSGALG00000001389	2.89798	3.4432	2.67335	3.01057	3.20948	3.85288
ENSGALG00000011013	2.86944	2.76195	2.55903	4.0336	4.09397	3.85297
ENSGALG00000027456	3.03604	3.50821	2.48002	4.18909	3.84794	3.85314
ENSGALG00000009759	1.63354	2.17858	2.16188	3.54207	3.7345	3.85528
ENSGALG00000021743	2.1485	2.04217	3.51004	2.83477	1.73595	3.86287
ENSGALG00000007106	2.62264	2.76706	2.67363	3.77411	3.79309	3.86448
ENSGALG00000027594	2.41918	4.24514	4.25627	1.3095	2.70644	3.86624
Novel00661	4.22484	3.57767	2.57264	3.10812	3.28946	3.86705
ENSGALG00000025779	4.45575	5.19388	4.69105	5.21695	5.47929	3.86724
Novel03445	6.03651	6.22493	7.34994	4.05748	5.70562	3.86804
ENSGALG00000006325	5.6148	5.7555	5.66567	3.64764	4.00292	3.87086
ENSGALG00000006862	6.02655	4.82973	4.4402	3.7419	4.10552	3.87145
ENSGALG00000027980	4.84499	5.70786	3.56747	3.0012	4.63142	3.87154
ENSGALG00000004695	3.29734	2.74056	3.03171	4.1145	3.71747	3.87261
ENSGALG00000015659	3.30514	3.64827	3.13529	4.82977	4.91025	3.87642
ENSGALG00000011844	3.88496	1.84635	4.09906	2.42056	3.26976	3.8805
ENSGALG00000011283	2.22419	2.11411	2.23463	3.92332	4.10355	3.88727
ENSGALG00000012156	4.29427	3.93903	3.87576	4.6754	4.48876	3.88741
ENSGALG00000005118	2.62392	2.28622	1.87545	4.71224	4.99102	3.88768
ENSGALG00000026691	6.3796	5.72699	5.96133	3.99612	4.45169	3.88773
Novel02326	3.65556	3.87376	3.75277	3.4436	3.73194	3.88821
Novel02609	4.47121	4.24992	3.80142	3.87942	3.26859	3.88883
ENSGALG00000009404	3.41956	3.70759	3.54738	3.85421	3.91854	3.89616
ENSGALG00000004436	4.91749	5.67025	6.28874	4.96367	4.88513	3.89727
ENSGALG00000027972	7.4497	6.34849	6.81978	3.78483	3.68417	3.90019
ENSGALG00000013010	3.12447	2.86166	3.3382	3.92227	3.89543	3.90213
Novel00315	3.99648	5.06493	3.7482	3.38516	2.87029	3.90319
Novel01981	3.53463	3.85377	3.39682	6.21821	4.19987	3.9044
ENSGALG00000013776	5.08856	4.40047	4.75975	4.52862	4.09533	3.90672
ENSGALG00000025454	2.44485	3.09847	3.32849	4.30104	10.5354	3.90727
ENSGALG00000026435	3.62693	3.82553	2.90534	3.25204	2.91158	3.90791
ENSGALG00000015545	1.67106	1.98544	1.70627	4.04218	3.66478	3.91055
Novel02240	3.27755	3.22277	3.50818	4.97064	4.53542	3.91349
ENSGALG00000007096	4.83691	4.53933	5.00136	3.87762	4.25442	3.91401
Novel00264	2.44982	2.60252	2.58973	3.0422	3.14376	3.91521
Novel01484	3.36596	3.48092	3.47538	5.68462	4.63425	3.91617
Novel00789	3.9066	3.16022	3.59851	3.5094	3.76088	3.91872
ENSGALG00000005958	4.16188	4.06187	4.49241	3.88964	3.72301	3.91955
ENSGALG00000002732	3.16571	2.79217	2.8888	4.13927	4.05567	3.91984
Novel01210	3.23394	3.84236	3.57008	3.63822	3.41767	3.92309
ENSGALG00000028919	3.30702	3.28624	3.56089	3.30557	3.36025	3.92383
ENSGALG00000016870	5.03853	4.13688	4.61732	4.30487	4.21695	3.92518
ENSGALG00000000667	1.9051	2.05552	2.41841	3.32885	3.47379	3.92926
ENSGALG00000002729	3.77374	3.83154	4.43709	3.39487	3.99618	3.92932
ENSGALG00000027759	3.00134	5.09763	3.29569	2.55346	3.45864	3.93167
ENSGALG00000006525	6.89382	6.17475	6.51569	4.15172	3.90246	3.93384
ENSGALG00000012160	7.36834	6.80021	7.73989	4.44969	4.40594	3.93427
ENSGALG00000025701	1.96946	6.55197	3.21754	3.46472	3.18257	3.9344
ENSGALG00000004569	3.10465	3.51609	3.02169	4.14476	3.71827	3.94124
ENSGALG00000012136	4.39786	4.23669	5.09736	3.032	3.64942	3.94166
ENSGALG00000008166	2.67584	2.29614	2.68669	4.12716	3.91868	3.94234
ENSGALG00000003850	2.07767	3.33255	3.5004	1.5991	2.41316	3.94305
ENSGALG00000011264	2.13904	2.11011	2.25731	4.38345	4.23201	3.94518
ENSGALG00000025557	3.95264	2.11333	1.61437	2.3903	2.19564	3.94811
Novel01183	3.98951	3.66841	3.93189	3.62366	2.97819	3.95028
ENSGALG00000009048	1.61512	1.34721	1.77705	4.0011	3.38231	3.95086
ENSGALG00000016437	4.07865	3.27912	4.35895	4.57423	4.87455	3.95175
ENSGALG00000025602	3.84732	6.26899	4.48959	4.35105	10.2138	3.9527
ENSGALG00000002621	2.58789	2.8939	2.7046	4.3853	3.81293	3.95341
ENSGALG00000028258	1.08973	1.33791	1.14978	3.99392	4.274	3.95481
ENSGALG00000010875	1.53797	1.75423	1.35681	3.27383	2.73383	3.95727
ENSGALG00000015018	1.32302	1.54775	1.69036	3.04365	3.37139	3.95774
Novel01830	1.7703	1.29006	1.83171	3.06245	3.57592	3.96092
ENSGALG00000003990	2.60138	2.82112	3.3657	4.23855	3.55482	3.96211
ENSGALG00000007115	4.07085	3.02295	3.67169	3.28237	4.2485	3.96452
ENSGALG00000011703	2.00578	1.63819	2.05108	4.33889	4.50175	3.9654
Novel03740	5.44943	4.45237	5.0765	4.17127	3.87842	3.96541
ENSGALG00000007668	2.89354	2.65033	3.12284	3.81008	3.51397	3.96573
ENSGALG00000025858	2.76695	2.72327	2.93346	3.71118	4.23344	3.96729
ENSGALG00000010663	2.85711	2.4826	2.97492	3.5594	3.48751	3.96842
ENSGALG00000027190	4.54324	4.76725	4.46938	4.68382	4.17082	3.96874
ENSGALG00000023042	2.18324	2.43834	2.22924	3.8408	4.23363	3.96893
ENSGALG00000014501	2.55852	3.22694	3.49665	4.02495	4.57177	3.97099
ENSGALG00000015985	4.22472	3.90637	4.81261	3.76668	4.13334	3.97299
ENSGALG00000026611	2.99951	2.31845	2.63865	3.50821	3.24915	3.9772
Novel00838	2.61649	1.7591	2.71073	3.70485	4.8469	3.9776
ENSGALG00000025893	4.2687	4.46206	3.19715	3.82761	3.69743	3.97797
ENSGALG00000005814	2.01736	2.38144	2.76422	5.00866	4.62707	3.9781
ENSGALG00000006032	3.32991	2.91302	3.03299	4.43243	4.09528	3.97953
Novel00542	3.0718	2.05174	1.96669	3.50529	4.29312	3.98047
ENSGALG00000015526	1.73013	2.17074	2.79827	4.10897	4.52922	3.98164
ENSGALG00000015181	5.11389	4.27457	4.78607	5.24418	4.29803	3.98374
ENSGALG00000024346	3.79765	5.33609	3.85745	4.06665	3.89557	3.98461
ENSGALG00000016075	1.41973	1.22679	1.12458	4.16271	4.48418	3.98788
ENSGALG00000006742	4.16793	3.96165	3.6665	3.5453	3.44162	3.9893
ENSGALG00000028282	3.98318	4.86362	4.32991	3.5306	3.66394	3.99085
ENSGALG00000021883	3.57858	2.72826	2.80139	4.59049	3.4938	3.99149
Novel03581	3.04651	2.90718	2.90169	3.41059	3.83335	3.9932
ENSGALG00000026818	5.18452	8.12677	2.489	4.04033	4.81366	3.99749
ENSGALG00000014730	1.88211	1.53986	2.0434	4.10737	3.59964	3.99786
ENSGALG00000009981	3.40685	2.87592	4.32032	4.48458	4.19637	3.99786
ENSGALG00000008155	2.91162	2.52476	2.92082	3.59453	3.59071	4.00016
ENSGALG00000000897	2.65289	2.31824	1.71266	3.65082	3.4918	4.00041
ENSGALG00000015879	2.82355	2.98027	2.30644	3.711	3.43532	4.0009
Novel00201	1.80256	2.09409	1.63604	2.46641	2.58921	4.00108
ENSGALG00000005692	3.75724	3.33982	3.86484	4.25355	4.46934	4.00313
ENSGALG00000009841	3.84401	2.95008	3.46564	4.30795	4.11817	4.00456
ENSGALG00000018528	6.01581	7.35182	7.13709	3.65371	4.97638	4.00593
ENSGALG00000026312	1.09078	1.93535	2.13843	3.90181	3.87784	4.00946
ENSGALG00000000852	6.04301	6.89568	6.31946	3.86707	4.04167	4.00957
ENSGALG00000010478	6.52667	5.60378	6.375	3.95367	3.73119	4.00991
ENSGALG00000016394	4.75438	5.30812	5.51725	4.38115	4.40546	4.0102
Novel00739	4.26012	4.77237	5.09559	3.61342	3.81089	4.01207
ENSGALG00000015056	3.18833	3.08105	3.35861	4.62158	4.20765	4.01269
ENSGALG00000022191	4.43129	4.91397	4.70565	4.02774	3.93843	4.01309
Novel00406	5.35941	4.66966	2.82738	2.25889	2.61622	4.01495
ENSGALG00000005089	3.96193	4.27938	4.32492	3.96019	4.36522	4.01495
Novel01142	2.78734	4.40322	3.01444	4.45464	3.26716	4.01544
Novel00066	4.12839	3.07101	2.49257	2.99984	4.20583	4.01608
ENSGALG00000004508	2.47328	3.05054	2.81401	3.62587	3.97293	4.02328
ENSGALG00000028239	8.73413	7.91119	7.55422	4.15767	3.98513	4.02335
ENSGALG00000013102	1.87196	2.10709	2.10255	4.52815	4.07979	4.02502
ENSGALG00000005460	3.00715	2.62259	2.65901	4.02223	4.54633	4.02558
ENSGALG00000006050	3.17254	3.87711	3.47078	4.45998	4.78339	4.02903
Novel03293	2.34299	2.38611	2.52223	4.67388	3.97549	4.03201
Novel02699	2.07009	2.95146	2.53645	3.18653	2.71796	4.03204
ENSGALG00000028890	2.1087	4.69869	4.40509	3.16234	3.04447	4.033
ENSGALG00000001246	2.53674	3.14186	2.82567	3.87668	3.6438	4.03365
ENSGALG00000004246	2.55793	2.80539	2.30377	3.69229	3.92154	4.03558
ENSGALG00000014923	5.45326	5.21446	5.22924	4.04884	3.75875	4.03748
ENSGALG00000007098	2.92835	2.47779	2.91736	4.18191	4.38879	4.03763
ENSGALG00000017334	2.76899	3.5275	2.83762	3.75152	3.70751	4.04024
Novel03506	4.1607	4.38233	4.40913	4.94568	3.45262	4.0436
ENSGALG00000016981	1.25439	2.48831	1.91567	2.97433	3.12871	4.05304
ENSGALG00000007944	2.29867	2.07141	2.41417	3.75503	3.5819	4.05533
Novel02779	5.07801	5.91954	5.47851	4.0453	5.88345	4.05775
Novel03394	5.07865	4.76378	4.14853	4.05578	4.21143	4.05825
ENSGALG00000002968	3.5156	3.17968	3.08681	5.13578	4.81765	4.05919
ENSGALG00000013203	4.00679	4.14289	4.11916	3.83388	4.03491	4.06076
Novel02855	4.08686	3.41001	3.67071	3.75752	4.0193	4.0637
ENSGALG00000000692	1.89467	1.94308	1.58841	3.9033	3.90771	4.06389
ENSGALG00000014881	2.45684	2.08726	2.48641	3.36591	3.91746	4.06543
ENSGALG00000024288	2.58761	2.86947	3.17057	3.45208	4.07694	4.0665
Novel01751	3.39274	4.06769	3.68469	4.37471	4.01845	4.06662
ENSGALG00000016456	2.85443	2.32046	2.79186	3.93963	3.96778	4.06664
ENSGALG00000011945	4.26351	4.65288	3.80515	4.51417	4.30604	4.06934
ENSGALG00000008386	3.0386	2.48448	3.2294	3.85111	4.25027	4.07292
ENSGALG00000021240	4.6622	4.09701	3.80835	3.79142	3.69589	4.07694
ENSGALG00000004046	2.8723	2.65831	2.90196	3.45734	4.3667	4.07701
ENSGALG00000027988	5.8035	3.72183	3.65543	5.47385	4.68911	4.07874
ENSGALG00000014147	3.91692	3.59757	3.55907	2.82598	3.98266	4.07947
Novel02136	2.88125	3.32798	4.08151	4.39507	4.15502	4.08012
Novel00348	1.68568	2.23344	3.12945	3.81918	3.42562	4.0818
Novel00613	4.02409	4.43206	4.1741	5.16899	3.61265	4.08327
ENSGALG00000015572	3.65231	2.95083	2.83425	4.6583	5.16425	4.0859
ENSGALG00000015152	2.48949	2.83954	2.33859	4.34672	4.10337	4.08802
ENSGALG00000026737	2.92373	2.08428	2.38828	3.85763	7.67754	4.08853
ENSGALG00000001085	3.17306	2.61051	3.24537	4.03414	4.9121	4.09095
ENSGALG00000009016	5.6852	4.46598	4.644	3.22364	4.06205	4.0924
ENSGALG00000011808	1.17242	1.52496	1.46175	4.23366	4.53703	4.0926
Novel01148	3.31405	2.5773	3.44541	3.97511	4.21939	4.09267
ENSGALG00000000081	12.7603	13.1538	13.176	4.46594	4.21116	4.09297
Novel00981	3.20196	3.73915	3.88596	3.54072	2.5132	4.09381
ENSGALG00000002675	4.2406	4.76028	4.12228	4.05077	4.03097	4.09391
ENSGALG00000019710	2.93198	2.84317	3.53204	3.62103	3.44579	4.09414
ENSGALG00000015661	4.01866	3.23511	4.05309	3.06595	4.07531	4.09596
ENSGALG00000002570	4.49232	5.29108	4.18812	4.93938	3.74807	4.09698
ENSGALG00000016761	2.69644	2.46248	2.41855	4.69714	4.31463	4.09811
ENSGALG00000015892	4.7743	4.36837	4.00927	3.8463	3.92964	4.10029
ENSGALG00000015290	2.72946	1.86795	2.58632	3.8606	3.86378	4.1004
Novel00370	2.77473	3.77897	3.61973	4.69923	5.15309	4.10354
ENSGALG00000009837	6.24075	5.44128	5.94105	4.54014	4.17041	4.10573
ENSGALG00000002551	2.45425	3.14741	3.38902	4.30045	3.7299	4.10907
ENSGALG00000027047	7.09006	6.96134	6.55529	4.04345	4.7214	4.10907
ENSGALG00000027846	2.09897	2.73663	2.07871	4.10103	3.99218	4.11148
ENSGALG00000003879	6.13235	6.72837	5.99874	4.56167	4.28194	4.11379
ENSGALG00000017154	4.24872	4.54326	4.51178	4.13431	4.29111	4.11653
ENSGALG00000000761	2.34327	3.75459	3.55479	4.12233	4.65214	4.11942
ENSGALG00000016902	1.08768	1.28274	1.234	4.73053	4.16627	4.12039
ENSGALG00000005369	3.978	3.96557	4.75531	4.41654	4.40965	4.12849
ENSGALG00000003076	3.61825	4.74935	4.29266	5.30444	4.66365	4.1304
Novel00934	2.65787	2.66289	2.17111	3.98075	4.52718	4.13291
ENSGALG00000014514	4.62364	3.94159	4.70927	4.51184	4.13274	4.1334
ENSGALG00000004428	3.48513	4.71017	3.42512	4.31095	3.78389	4.13384
Novel00130	3.10513	3.19741	2.9592	3.18653	3.34518	4.13543
ENSGALG00000025621	3.62266	3.44337	3.38194	1.82088	3.76333	4.13543
ENSGALG00000008681	4.51578	4.21027	4.4171	5.41425	4.83389	4.13711
ENSGALG00000008037	2.02342	1.38476	1.38839	4.12919	3.92372	4.1392
ENSGALG00000016332	6.32217	5.88033	6.2947	4.00969	4.38471	4.14128
ENSGALG00000012396	3.62326	3.60048	2.62336	3.9114	4.12514	4.14551
Novel01555	4.42251	7.00606	10.0922	3.45786	5.21816	4.15099
ENSGALG00000007665	5.45854	5.63831	5.1828	3.93325	4.01167	4.15258
ENSGALG00000006750	4.28079	3.74196	4.49588	4.13525	4.69408	4.15371
ENSGALG00000001729	3.61126	3.86988	3.70159	3.92464	3.6163	4.15584
ENSGALG00000027914	5.70561	4.94471	4.1809	3.69024	3.93208	4.15696
ENSGALG00000021610	4.14993	4.61312	3.50482	4.14529	3.80772	4.15922
ENSGALG00000002728	2.80044	2.91237	3.8754	3.65148	3.67356	4.15964
ENSGALG00000023554	2.95257	3.80347	3.14173	4.10071	3.48426	4.1599
ENSGALG00000000587	2.05405	2.66752	2.05831	4.2333	4.4675	4.16064
ENSGALG00000021244	6.40909	9.51859	7.19856	3.52345	4.04564	4.16113
ENSGALG00000020626	2.36994	1.65194	2.45214	3.92604	4.34035	4.1663
ENSGALG00000013306	3.07599	3.21406	2.79777	4.47109	4.40664	4.16635
Novel00098	3.3988	3.08033	3.6157	3.61536	4.78982	4.16862
Novel00227	4.13224	4.89244	5.09279	3.06086	2.51872	4.17095
ENSGALG00000009104	3.4089	3.03701	3.63007	4.66105	4.27238	4.17139
ENSGALG00000028769	2.19847	3.1345	2.24479	1.9338	3.77468	4.17229
ENSGALG00000025450	4.47793	3.54693	4.26747	3.28237	4.82411	4.17461
ENSGALG00000000558	1.56265	2.10707	1.87016	4.47519	4.55119	4.18164
ENSGALG00000009224	3.36105	3.49737	3.17901	4.26348	3.94486	4.18413
ENSGALG00000007070	8.98815	8.76501	9.67216	4.41857	4.23269	4.18607
ENSGALG00000017104	4.35884	4.4845	4.54738	3.93461	5.1311	4.18751
ENSGALG00000002038	5.21967	5.05323	4.93488	4.01738	4.52979	4.19026
ENSGALG00000026710	3.02361	1.75957	3.42756	4.07082	3.9886	4.19121
ENSGALG00000015628	4.52557	3.36647	4.98257	4.84613	4.71645	4.19281
ENSGALG00000001462	3.48148	4.35971	2.84387	3.59705	6.11708	4.19506
ENSGALG00000017065	2.56132	2.23675	2.17069	3.80189	3.95791	4.19575
Novel01597	12.6103	11.9862	11.338	4.72116	4.63979	4.19669
ENSGALG00000017268	3.622	4.56163	4.88178	4.69928	5.12138	4.19669
ENSGALG00000021884	8.82913	9.49417	7.94064	3.05942	2.52204	4.20461
ENSGALG00000002114	3.22756	3.11812	2.61485	3.76983	4.12547	4.20687
ENSGALG00000009060	6.91862	6.51802	6.50176	5.00859	5.78799	4.20757
ENSGALG00000010326	4.8107	6.24198	5.58261	4.1308	4.19544	4.21025
ENSGALG00000002424	4.64948	4.02178	3.96881	4.35862	4.51063	4.21669
ENSGALG00000013419	3.15852	3.16022	3.8022	4.16742	4.73468	4.2176
ENSGALG00000010089	3.58356	4.17535	3.17907	3.93171	3.39359	4.21836
ENSGALG00000020415	2.76562	3.66432	2.87525	2.21153	3.18257	4.21902
ENSGALG00000027466	1.08994	1.4504	1.78065	3.8349	5.416	4.22411
ENSGALG00000029079	1.38303	1.43057	1.19619	3.04132	2.76078	4.22559
ENSGALG00000002556	1.61007	1.69436	1.08034	3.08537	3.34518	4.22733
ENSGALG00000026334	3.50535	3.89765	2.53921	3.78146	3.36664	4.22801
ENSGALG00000019568	5.64383	6.03507	7.87577	5.17123	4.5601	4.22801
ENSGALG00000025635	7.40752	1.00585	4.32207	4.65411	5.13011	4.22801
ENSGALG00000005739	7.78908	9.20703	7.17828	4.83109	4.5587	4.2292
ENSGALG00000027959	5.9636	7.55794	6.49522	9.61704	6.15694	4.23591
Novel00690	18.559	21.5426	19.1422	3.31009	2.4186	4.23719
Novel01523	4.01114	3.96089	4.02285	3.8876	4.08716	4.23802
ENSGALG00000020329	5.18333	4.39893	2.77229	3.58233	3.68946	4.24052
Novel00495	4.6256	7.20766	4.64564	3.50178	3.61486	4.24158
ENSGALG00000016438	6.8503	7.22344	7.5892	4.98996	4.44522	4.24231
Novel01719	2.65099	2.36552	2.63688	4.37023	4.80118	4.24393
ENSGALG00000026335	5.42724	5.70744	6.50844	2.64086	4.85161	4.24454
ENSGALG00000010359	3.22208	3.34488	3.37185	4.14025	4.163	4.24767
Novel00500	2.91459	3.97484	2.27729	2.67518	3.32762	4.25295
ENSGALG00000015989	2.87435	2.32734	3.04362	7.67858	5.50499	4.25341
Novel03785	1.80778	1.6951	1.69621	4.72747	4.29314	4.25562
ENSGALG00000000687	3.2584	3.05858	3.31326	3.94836	4.55537	4.25671
Novel01489	4.62513	5.99956	3.42249	5.64779	6.11112	4.26111
ENSGALG00000003175	3.0897	3.06045	2.68325	4.23396	4.54611	4.26215
ENSGALG00000007661	3.50126	3.09398	2.86003	5.10084	4.90646	4.26227
ENSGALG00000012505	1.49144	1.39036	1.14801	4.36454	4.65799	4.2629
ENSGALG00000028425	6.37419	6.52478	6.52853	5.003	5.26907	4.2707
ENSGALG00000006375	5.98858	5.48891	6.02743	4.04479	5.44349	4.27265
ENSGALG00000000311	5.44905	5.31095	5.78746	4.97016	4.57558	4.27379
ENSGALG00000012796	3.23197	3.45753	3.18878	3.93544	4.11675	4.27396
ENSGALG00000022703	1.56836	2.57024	2.51807	3.13966	3.10246	4.27832
Novel00948	2.33169	2.54463	2.32791	4.48177	3.76792	4.27848
ENSGALG00000011581	3.32658	3.18779	3.20602	4.47287	4.24777	4.28066
Novel00950	2.39283	2.52162	2.59197	3.98075	4.87543	4.28137
ENSGALG00000009058	5.44921	4.86123	5.44592	4.01664	3.66494	4.28138
ENSGALG00000004244	4.39779	4.06028	4.51943	4.5616	4.16465	4.28253
Novel02201	4.83107	4.88759	4.85242	5.05194	4.71592	4.28291
Novel02588	2.60113	1.98541	2.44669	3.01598	2.54747	4.28301
ENSGALG00000003842	3.79124	4.26634	4.05801	4.52309	3.6266	4.2831
ENSGALG00000027647	8.93705	5.09685	5.84024	3.66853	3.85118	4.28486
ENSGALG00000008292	3.38809	3.07234	3.33383	3.76807	4.17234	4.28821
Novel03336	2.0437	1.67358	1.64373	3.89954	3.42955	4.29626
ENSGALG00000025771	2.48152	2.83607	2.79926	4.2876	3.84295	4.29636
ENSGALG00000000844	3.84991	4.3574	3.32661	4.46303	4.18949	4.30339
ENSGALG00000003420	2.8055	2.92265	2.7867	4.48144	4.37037	4.3043
ENSGALG00000010356	3.56921	4.11485	4.25104	3.42309	3.85133	4.30573
ENSGALG00000026385	3.54356	4.70433	4.85621	4.3792	5.324	4.3059
ENSGALG00000007240	2.07706	2.29441	2.15522	2.96271	3.31108	4.30635
ENSGALG00000011677	3.88777	4.23021	4.17862	3.62221	4.95985	4.31251
ENSGALG00000015511	2.41616	2.43741	2.44845	4.64154	4.32801	4.31677
ENSGALG00000004689	2.98626	2.99941	3.14349	3.99429	4.05456	4.31742
ENSGALG00000012863	4.63294	4.42987	4.25751	4.17222	4.81285	4.31912
ENSGALG00000017858	4.32981	5.1444	4.42105	2.38034	5.2476	4.32484
Novel01185	3.31801	2.93248	2.90054	3.48179	3.38638	4.3259
ENSGALG00000027442	3.92512	3.63641	3.40919	4.28295	4.45604	4.32756
ENSGALG00000002312	2.54967	3.51872	2.80366	3.53661	3.42688	4.32947
ENSGALG00000006123	4.39667	4.30669	4.31798	4.12569	4.18969	4.33129
Novel02887	2.32493	2.24701	2.37791	4.19318	3.98589	4.33228
ENSGALG00000000098	3.02145	3.77676	3.31333	3.89554	4.14682	4.33266
ENSGALG00000010988	4.17062	4.64623	4.24935	4.37857	4.45681	4.33605
ENSGALG00000014770	4.88376	4.45336	4.32449	4.38895	4.17055	4.33614
Novel01232	2.61889	2.42139	2.52822	4.43969	3.65493	4.33762
ENSGALG00000009768	5.79301	4.36349	5.20825	3.97393	4.97502	4.33795
ENSGALG00000015078	2.89807	2.75464	2.23394	3.30316	4.2874	4.33803
ENSGALG00000006122	4.18732	6.13878	5.30459	4.61963	4.50147	4.33847
ENSGALG00000005648	2.7189	3.57832	3.37414	3.90931	4.09791	4.34525
ENSGALG00000009847	4.39881	3.95066	3.98931	4.38718	3.83401	4.34533
ENSGALG00000019867	4.12397	3.38143	3.86845	4.28523	4.46719	4.34557
Novel01300	1.66594	2.42181	2.9218	4.35305	3.72143	4.34606
Novel00139	7.25568	6.89659	7.92395	4.02355	4.20567	4.34841
ENSGALG00000013954	4.7851	4.82352	5.32796	4.54015	4.42193	4.35009
ENSGALG00000006048	6.64949	6.63252	6.25874	4.30851	4.37772	4.35138
ENSGALG00000025732	4.83626	5.44489	5.17789	4.17144	5.15956	4.35233
ENSGALG00000006460	2.97732	4.74859	4.41066	5.06022	4.15886	4.355
ENSGALG00000006173	4.99445	3.91527	4.963	4.25731	3.91061	4.36127
ENSGALG00000013058	9.04954	9.38365	8.79732	4.07873	3.32357	4.3627
ENSGALG00000010502	4.66159	4.59968	5.07714	5.19383	4.51977	4.36356
ENSGALG00000015407	2.58933	1.52146	1.46135	4.05828	3.15721	4.36389
ENSGALG00000004149	2.92242	5.67636	2.85427	4.41473	5.59516	4.36591
ENSGALG00000006958	2.98971	2.79735	2.56619	4.01659	4.45382	4.36744
ENSGALG00000012067	2.80398	2.59802	2.77164	3.1711	3.97901	4.36824
ENSGALG00000016382	3.53421	3.46899	3.67644	4.55525	4.98851	4.36874
ENSGALG00000026150	2.27662	2.21547	2.74524	3.00382	4.07311	4.37476
ENSGALG00000012223	5.28598	5.57359	5.31433	4.81903	4.09805	4.37784
ENSGALG00000026704	2.68393	2.94086	2.46644	4.59049	3.9757	4.37873
ENSGALG00000006076	2.83758	2.32767	2.57191	4.85517	3.98868	4.37961
ENSGALG00000011744	2.83538	2.85629	3.02215	4.20646	4.38605	4.38293
ENSGALG00000015523	1.97272	1.87508	2.34535	4.75898	4.32409	4.38572
ENSGALG00000027175	1.72546	2.83283	1.40945	4.41522	2.28131	4.38703
ENSGALG00000012074	4.10935	3.31198	3.46504	3.66461	3.88641	4.38837
ENSGALG00000016592	4.20844	3.66682	2.817	4.52442	3.77815	4.39044
ENSGALG00000021490	1.81063	2.35508	1.99799	3.96767	4.2862	4.3913
Novel02808	3.1794	2.92131	1.99112	4.00851	4.19586	4.4037
ENSGALG00000014178	3.78039	3.38465	4.02441	3.94742	4.07921	4.40458
Novel00262	4.78983	4.92335	4.54954	4.7031	4.77011	4.40603
ENSGALG00000025988	1.92835	2.25918	1.72172	3.86576	5.29019	4.40772
Novel00929	3.40099	3.61298	4.11816	4.6457	4.0734	4.41221
ENSGALG00000002980	7.30463	5.70638	5.85497	4.83901	4.1314	4.41423
Novel03493	9.14354	9.39717	9.24286	3.93761	4.24799	4.41431
Novel00610	3.15815	4.2026	2.83774	2.22236	2.55173	4.41634
ENSGALG00000028144	8.45603	7.41926	8.23572	4.38653	5.69359	4.41808
ENSGALG00000000442	4.39584	3.86379	3.7066	5.07236	5.30853	4.41912
ENSGALG00000008113	3.28386	3.12134	3.01187	4.56082	4.87213	4.41949
ENSGALG00000013848	5.81859	4.43815	3.57939	5.62359	3.94677	4.41992
Novel03816	2.95345	3.1603	3.55382	4.46464	4.1868	4.42333
ENSGALG00000006223	3.8654	4.9981	3.81174	3.15501	4.38932	4.42446
ENSGALG00000020647	2.98208	4.22282	3.28106	4.6573	4.22886	4.42544
ENSGALG00000006934	3.61192	3.30601	3.56236	4.42439	4.64775	4.42553
ENSGALG00000000983	3.60183	3.58158	2.96481	3.82622	4.74587	4.42793
ENSGALG00000026652	2.80301	2.7975	3.35817	4.36952	4.83152	4.42989
Novel02176	3.94825	5.58935	3.56827	4.80299	4.07248	4.4304
ENSGALG00000021104	4.60034	4.6354	4.49972	4.81067	4.80177	4.43335
ENSGALG00000015257	3.77406	3.58728	3.60497	5.12681	4.86915	4.43855
ENSGALG00000012954	4.68351	4.6354	4.82863	4.58963	4.21587	4.44195
ENSGALG00000026092	4.04396	4.2931	4.07555	3.97288	5.00724	4.44849
ENSGALG00000015519	3.44113	3.63425	4.34537	4.37213	4.41903	4.45007
ENSGALG00000016718	2.10314	2.43129	2.13585	4.96654	4.85295	4.45128
ENSGALG00000004907	2.24784	2.44818	2.25695	4.11922	3.59458	4.4531
ENSGALG00000001797	4.22006	3.99421	4.1191	4.1367	4.11768	4.45813
ENSGALG00000003854	3.15912	4.04566	4.32668	4.60915	4.52421	4.45927
ENSGALG00000006950	3.54876	3.63943	3.49386	4.32086	4.55755	4.46258
ENSGALG00000026142	3.66501	4.18865	4.49069	4.56704	4.12461	4.4627
ENSGALG00000004782	4.04163	5.23113	5.05753	5.78645	5.31522	4.46646
ENSGALG00000027641	4.05357	4.44841	3.67241	3.88971	4.76393	4.47589
ENSGALG00000026318	5.04708	4.38413	4.63562	4.84306	4.21452	4.47685
ENSGALG00000006078	4.71622	4.4081	4.36615	4.49415	4.46689	4.4805
ENSGALG00000025640	2.55038	3.87866	2.49996	4.93536	4.53345	4.48352
Novel03278	1.35286	1.53016	1.53108	4.64696	4.31739	4.48725
ENSGALG00000008168	5.0699	4.00346	3.91839	6.17475	4.91565	4.48755
ENSGALG00000012377	3.02952	2.97248	2.71417	4.81384	4.38234	4.49026
ENSGALG00000016502	4.91198	4.30029	5.22667	5.5145	5.43097	4.49318
ENSGALG00000014069	3.95008	2.29093	3.0079	4.9468	3.51615	4.49391
ENSGALG00000007895	3.85898	3.29498	2.77824	4.66012	5.4961	4.4948
Novel03149	4.62453	4.26934	3.22035	4.03662	3.79379	4.49533
ENSGALG00000001056	5.13456	4.30933	3.70339	3.74767	5.56092	4.49576
ENSGALG00000023073	6.52583	5.41461	6.22967	4.5199	4.85944	4.49626
Novel03072	4.26241	3.85516	4.3534	4.37499	4.50077	4.49704
Novel00386	2.05066	2.86155	2.06715	3.99136	4.15986	4.49756
ENSGALG00000027601	2.67189	3.62808	2.4164	3.86109	3.39246	4.49888
ENSGALG00000010268	4.1233	1.33827	3.69675	3.6269	3.4128	4.50028
Novel00353	4.96967	7.55794	2.97698	7.57706	9.90464	4.50066
ENSGALG00000023437	2.52032	2.89992	2.97976	5.83396	4.17991	4.50487
ENSGALG00000000464	4.03106	6.02102	4.51584	5.30852	4.74594	4.5096
ENSGALG00000009645	4.06862	3.68413	3.63825	5.13395	5.03636	4.50997
Novel00091	1.87805	2.24366	2.26596	4.25871	4.80286	4.51591
ENSGALG00000027492	7.92767	7.62666	7.87559	4.67702	4.19263	4.51758
ENSGALG00000017004	3.27348	3.50041	3.0386	3.79556	3.18591	4.51816
Novel02256	1.34842	1.86051	2.02527	4.85912	4.1471	4.51853
ENSGALG00000017122	2.96261	3.32798	2.58503	3.43511	3.8082	4.51952
ENSGALG00000003816	1.48177	1.7072	1.7239	3.91016	4.20849	4.52095
ENSGALG00000009612	2.34576	2.22967	2.37124	4.28147	3.79065	4.52212
Novel03739	3.43638	2.6899	4.49951	5.5564	4.40978	4.52274
ENSGALG00000017044	2.61859	2.60581	2.84945	4.43207	4.53707	4.52487
ENSGALG00000005156	3.12141	4.21728	3.69713	4.62835	4.52165	4.5253
ENSGALG00000009564	2.21288	2.8185	3.54291	4.7494	3.96927	4.52677
ENSGALG00000026327	1.37592	2.15407	2.3801	4.12919	4.31609	4.52725
ENSGALG00000027575	2.13385	2.20255	2.42393	3.70993	4.2564	4.52923
ENSGALG00000012220	6.10361	6.91497	8.15856	6.01958	5.13086	4.53243
ENSGALG00000010975	2.95371	3.40604	3.72202	4.54168	4.52333	4.53755
Novel00994	3.95804	4.14382	4.12345	3.63291	4.26403	4.53793
ENSGALG00000012248	4.48989	4.73044	4.25677	4.50449	4.64759	4.53877
ENSGALG00000026782	2.91087	3.16207	3.05713	5.4257	5.37584	4.54129
ENSGALG00000008787	4.10962	4.12527	4.83154	3.85136	4.43767	4.54225
ENSGALG00000001859	3.76766	4.42766	4.36466	4.5192	4.31723	4.54338
ENSGALG00000004369	4.77937	3.56669	5.00108	3.3354	3.79781	4.54505
ENSGALG00000006220	2.59953	2.71194	2.17524	4.16882	4.43127	4.54712
ENSGALG00000026076	3.99546	4.65758	3.75636	3.1829	3.25871	4.54809
ENSGALG00000028529	3.89454	3.32212	3.26286	4.65542	5.48657	4.54839
Novel00684	4.21776	4.89101	3.99656	4.22939	4.39615	4.54995
ENSGALG00000008659	5.3466	4.97152	4.17753	4.80517	5.16516	4.551
ENSGALG00000011418	4.73735	4.09814	4.08714	5.05662	5.0319	4.55114
ENSGALG00000013760	4.59498	4.17103	4.26016	4.24389	4.65938	4.55299
ENSGALG00000005805	2.92944	2.81317	2.97678	4.2592	4.44105	4.55302
ENSGALG00000004794	4.14588	3.54092	4.36822	3.75247	4.56348	4.56124
ENSGALG00000013804	4.72182	4.00105	4.57465	5.05488	4.76153	4.56285
ENSGALG00000026998	3.42537	3.93601	3.47839	4.17899	4.29363	4.57442
Novel00220	5.06433	5.7555	4.22677	4.64832	4.80351	4.57466
ENSGALG00000007304	3.22418	3.51091	3.3113	4.80472	4.72959	4.57745
ENSGALG00000002519	3.83365	3.979	3.70747	3.56593	4.66408	4.5775
ENSGALG00000026720	2.78538	2.82804	3.12848	4.53817	4.55221	4.57796
ENSGALG00000018267	5.01317	8.16868	5.85007	5.66955	4.05054	4.57821
ENSGALG00000016470	2.63774	2.50719	2.6376	5.24042	4.99739	4.57894
ENSGALG00000015717	4.63641	4.59263	4.67028	4.70831	5.39821	4.57905
ENSGALG00000026664	5.4098	5.9934	5.0336	4.03372	4.38548	4.58052
ENSGALG00000008954	2.67763	2.29418	2.77256	4.44517	3.68704	4.58065
ENSGALG00000007536	3.26301	4.03198	3.5412	3.52623	4.03	4.5816
ENSGALG00000025517	4.69195	2.47763	2.12925	5.04423	4.21223	4.58242
ENSGALG00000010653	4.86573	3.55128	3.97461	3.74496	4.84406	4.58242
ENSGALG00000001166	2.84834	3.03665	2.89264	4.80773	5.38031	4.58287
ENSGALG00000021541	7.09283	7.2685	7.1744	4.60609	3.87281	4.58291
ENSGALG00000001204	4.7671	5.49117	4.65306	4.6907	4.40664	4.58408
ENSGALG00000009700	1.26635	1.44728	1.30535	4.82689	4.47035	4.58977
ENSGALG00000012722	5.90077	5.43501	6.16374	4.83441	5.04195	4.59001
Novel02964	4.23287	3.59231	4.27267	4.81368	4.54381	4.59041
ENSGALG00000007703	3.08263	3.08545	2.93775	4.35487	4.33987	4.59065
Novel03619	3.45731	4.12001	4.00436	3.90349	4.40557	4.59071
ENSGALG00000025201	3.83246	4.55349	2.34793	5.89939	6.19311	4.59368
ENSGALG00000010573	5.61702	4.97583	5.35303	5.32733	5.2331	4.59533
Novel02009	4.7352	4.20657	4.55233	4.2933	4.45135	4.59879
ENSGALG00000008627	4.22151	4.42371	4.02781	4.10897	4.33351	4.60377
ENSGALG00000016619	3.03424	3.34784	3.25075	4.56002	4.0778	4.60553
ENSGALG00000016155	1.90849	2.06801	2.08902	4.71725	4.81112	4.60563
ENSGALG00000015103	4.11476	4.41783	4.61312	3.85385	4.14572	4.60591
ENSGALG00000000604	4.26556	5.91732	3.48436	3.0422	2.79445	4.60613
Novel01490	4.62108	5.56368	3.59502	4.1809	4.16046	4.60698
ENSGALG00000011484	4.12937	3.11038	4.20048	5.48264	5.09911	4.60714
ENSGALG00000027695	2.76542	2.46077	2.21089	3.51935	4.32618	4.60766
ENSGALG00000027486	5.04716	5.10197	5.03899	4.93283	4.53112	4.60925
Novel01149	2.454	3.65642	2.87141	4.43381	4.50145	4.61087
ENSGALG00000011609	5.61452	6.12311	5.60007	4.83463	4.37725	4.6124
ENSGALG00000015121	4.18545	3.3552	3.95441	3.96989	4.86893	4.61383
ENSGALG00000026397	3.1677	3.98505	4.33797	3.27806	4.44138	4.61581
ENSGALG00000005596	3.88315	3.60094	4.13131	4.63197	4.59147	4.61659
Novel00766	3.67664	4.14993	3.44696	4.15277	4.54037	4.6239
ENSGALG00000013715	2.83762	2.76556	2.67705	5.05529	5.31529	4.62441
ENSGALG00000015454	1.96284	1.67389	2.33761	4.93757	4.99495	4.63211
ENSGALG00000024318	4.01324	4.23847	3.46037	5.88349	4.92398	4.6322
Novel01553	2.38904	2.16093	2.45512	4.91463	4.74791	4.63404
ENSGALG00000025465	4.51185	3.06326	4.21205	3.96868	6.24941	4.63544
ENSGALG00000000040	3.63791	3.31073	2.90843	3.81271	4.31523	4.63881
ENSGALG00000005889	3.91396	3.47299	4.20169	4.55568	5.09233	4.63939
ENSGALG00000013756	4.53413	4.20546	5.19718	4.87277	4.41686	4.6458
ENSGALG00000016441	2.12332	3.07123	2.7148	5.5219	4.55008	4.64751
Novel03216	6.19353	6.01711	5.70212	4.78573	5.05955	4.64836
ENSGALG00000026314	2.82191	2.34697	1.72883	5.8952	4.7026	4.65081
ENSGALG00000004081	3.66411	4.04002	3.71139	4.5122	3.78948	4.6554
Novel01708	3.85677	4.00917	4.07998	4.64516	4.73486	4.65549
ENSGALG00000005102	3.84229	3.92301	3.86105	4.36512	4.46222	4.6565
ENSGALG00000014673	2.97597	2.67579	3.44932	4.84629	4.19168	4.65969
ENSGALG00000028590	4.13887	5.15578	3.54886	4.65816	4.81886	4.66308
ENSGALG00000028578	3.76797	3.61133	7.13045	2.76196	3.78018	4.66692
ENSGALG00000007356	9.79683	9.55243	9.54303	5.40106	5.22136	4.66768
ENSGALG00000010505	3.74278	2.69567	3.64042	4.93829	3.83467	4.67118
ENSGALG00000006826	4.04574	4.11203	3.95921	5.39087	4.2722	4.67327
ENSGALG00000015104	5.84988	6.45003	7.26336	3.70485	3.78127	4.67453
ENSGALG00000013672	3.02344	2.47047	2.72969	4.86789	5.04291	4.67654
ENSGALG00000015692	5.58179	5.88609	6.15328	4.90981	4.78414	4.67722
ENSGALG00000001774	2.85133	3.39232	3.32175	4.72156	4.40664	4.67923
ENSGALG00000028155	5.39683	4.36393	4.72184	5.71454	5.86916	4.6804
ENSGALG00000028213	8.01069	8.29611	8.30158	4.31192	3.09133	4.68147
ENSGALG00000011823	2.10086	2.34691	2.04776	4.99983	4.94742	4.68167
ENSGALG00000001006	6.90607	7.1979	7.3402	5.27722	5.81696	4.68754
ENSGALG00000025678	6.84557	4.6477	5.19244	7.31176	8.69171	4.68872
ENSGALG00000016689	6.32183	5.7681	5.71967	4.6809	4.26737	4.68931
ENSGALG00000006470	8.62796	7.735	9.09581	5.58107	5.45476	4.68957
ENSGALG00000004273	4.77498	3.5156	4.22019	5.3018	5.64482	4.69131
ENSGALG00000016074	2.60427	2.25288	2.58147	4.83889	4.54728	4.69205
ENSGALG00000003226	3.98553	4.18706	3.85534	4.52054	5.59304	4.69334
ENSGALG00000010997	4.28301	3.94997	4.344	5.06987	4.96575	4.69477
ENSGALG00000027799	4.35841	3.94902	4.27224	4.70003	4.64656	4.6949
ENSGALG00000001026	4.26989	3.76868	3.52112	4.93626	4.62463	4.69555
ENSGALG00000006479	3.24913	3.63981	2.87525	4.59317	4.46914	4.6981
[truncated: 10,214 more rows]
