# Supplementary material for: Transcriptomic Analysis of Spleen Revealed Mechanism of Dexamethasone-Induced Immune Suppression in Chicks
Source: Genes (Basel). 2020 May 6;11(5):513. doi: 10.3390/genes11050513 (PMC7288455; doi:10.3390/genes11050513)
Supplement: Supplementary file 1 [file genes-11-00513-s001.zip › Supplementary Files/Additional File 8 Table S7.xlsx]

## Sheet: PPI
Table S7.A total of 172 PPI pairs were obtained from 515 SDEGs.
node1	node2	combined_score
MX1	OASL	0.999
OASL	ISG12-2	0.999
NDC80	PLK1	0.997
PLK1	GTSE1	0.989
IL8L2	IL8L1	0.986
TNFRSF13B	TNFSF13B	0.985
VANGL2	PRICKLE2	0.979
HSPB1	MAPKAPK3	0.97
RNF213	RNF19B	0.968
CXCR5	CXCL13L2	0.967
CXCR5	IL8L2	0.966
PLK1	KPNA2	0.965
CXCR5	IL8L1	0.963
RSAD2	MX1	0.959
MX1	ISG12-2	0.959
TNFRSF13C	TNFSF13B	0.958
STAT2	STAT1	0.958
KIT	STAT1	0.956
EDN1	ADRA1B	0.949
CMPK2	RSAD2	0.947
NDC80	CENPM	0.945
CENPM	PLK1	0.937
ZBTB16	RNF213	0.935
LPAR1	EDN1	0.933
CTSG	MMP9	0.931
CNTN1	CNTNAP1	0.931
OASL	ZNFX1	0.925
REPS2	DAB2	0.924
IL8L2	CCR9	0.922
RSAD2	OASL	0.922
HS3ST1	GPC5	0.921
IL8L2	CCR8L	0.921
CXCR5	CCR8L	0.918
CCR8L	IL8L1	0.918
ANLN	CIT	0.916
LYZ	MMP9	0.916
GNGT2	CCR8L	0.914
GNGT2	CXCR5	0.914
CCR10	ANXA1	0.914
NDC80	CDCA3	0.914
IL8L2	ANXA1	0.913
GNGT2	PPYR1	0.912
GNGT2	CCR9	0.912
GNGT2	SSTR3	0.912
GNGT2	LPAR1	0.912
GNGT2	CCR10	0.912
CCR9	IL8L1	0.912
GNGT2	ADRA1B	0.912
LPAR1	ADRA1B	0.911
F13A1	SERPING1	0.91
ANXA1	IL8L1	0.91
ANGPT2	KDR	0.909
CCR8L	PPYR1	0.909
ANXA1	EDN1	0.909
IL8L2	LPAR1	0.909
CCR9	CCR8L	0.908
ANXA1	LPAR1	0.908
CCR10	IL8L1	0.907
SSTR3	PPYR1	0.906
IL8L2	CCR10	0.905
F10	F13A1	0.905
LPAR1	IL8L1	0.905
CXCR5	LPAR1	0.905
THY1	OTOA	0.904
REPS2	SH3GL3	0.904
SH3GL3	DAB2	0.904
KLRG2	CD300L-S1	0.904
CCR10	CCR8L	0.903
IL8L1	PPYR1	0.903
SSTR3	IL8L1	0.902
IL8L2	SSTR3	0.902
IL8L2	PPYR1	0.902
CCR9	PPYR1	0.902
CXCR5	ANXA1	0.902
THY1	NTNG1	0.901
SSTR3	CCR9	0.901
TIMP3	CLEC3B	0.901
PPAPDC1A	PLD4	0.901
GNGT2	ANXA1	0.901
ANXA1	CCR8L	0.9
CCR10	LPAR1	0.9
GNGT2	EDN1	0.9
LPAR1	CCR9	0.9
SBSPON	ADAMTS13	0.9
CXCR5	SSTR3	0.9
LPAR1	PPYR1	0.9
LPAR1	CCR8L	0.9
SSTR3	CCR8L	0.9
ZBTB16	RNF19B	0.9
ANXA1	SSTR3	0.9
CXCR5	PPYR1	0.9
CCR10	SSTR3	0.9
GNGT2	IL8L1	0.9
ZBTB16	FBXL22	0.9
ANXA1	ADRA1B	0.9
RNF19B	FBXL22	0.9
CCR10	PPYR1	0.9
RNF213	FBXL22	0.9
GNGT2	IL8L2	0.9
OTOA	NTNG1	0.9
ANXA1	CCR9	0.9
ANXA1	PPYR1	0.9
LPAR1	SSTR3	0.9
NT5C1A	NT5C3L	0.897
CKS1B	PLK1	0.895
CMPK2	MX1	0.894
GDNF	NGF	0.887
VANGL2	DACT1	0.886
EPSTI1	ISG12-2	0.875
IL8L2	MMP9	0.871
IL8L1	MMP9	0.865
MX1	STAT1	0.863
CDCA3	PLK1	0.863
CMPK2	EPSTI1	0.859
S100A9	SERPINB10	0.858
EPSTI1	MX1	0.858
FGF10	KDR	0.854
EPSTI1	OASL	0.851
CDCA3	KPNA2	0.847
CMPK2	OASL	0.846
ANLN	PLK1	0.84
KCNA1	CNTNAP1	0.828
NDC80	KPNA2	0.828
RSAD2	STAT1	0.825
CKS1B	KPNA2	0.803
GBP	ISG12-2	0.803
CKS1B	CDK18	0.8
RSAD2	EIF2AK2	0.799
CKS1B	NDC80	0.798
CMPK2	ZNFX1	0.795
VANGL2	FAT4	0.795
CXCR5	SPIC	0.793
TLR7	INPPL1	0.79
RSAD2	ISG12-2	0.786
MMP9	ELN	0.785
THY1	KIT	0.785
GBP	MOV10	0.785
MX1	ZNFX1	0.784
GBP	EPSTI1	0.784
GBP	OASL	0.781
TNFRSF13B	TNFRSF13C	0.779
TLR7	LY86	0.779
NDC80	KIF18B	0.772
MX1	EIF2AK2	0.769
CMPK2	ISG12-2	0.765
GTSE1	KPNA2	0.76
FGF10	KIT	0.756
EIF2AK2	STAT1	0.755
S100A9	CSF3R	0.751
TIMP3	MMP9	0.751
ANLN	DIAPH3	0.738
CCL17	CCR8L	0.738
UBE2L6	OASL	0.737
ZC3HAV1	OASL	0.736
MX1	MOV10	0.735
KIT	ZBTB16	0.734
C10orf71	GHR	0.734
EPSTI1	MOV10	0.733
FOXL2	Gga.10225	0.731
ISG12-2	MOV10	0.73
EDN1	MMP9	0.727
CKS1B	CDCA3	0.726
CMPK2	NT5C1A	0.726
BFSP1	AIM1	0.725
CXCR5	TNFRSF13C	0.725
TLR7	PLD4	0.719
STAT2	MX1	0.718
MX1	PARP14	0.714
ANLN	NDC80	0.713
PCP4	TMEM200A	0.709
F13A1	LY86	0.708
IL8L2	TLR7	0.702
